# Supplementary material for: Selective hydrogenolysis of catechyl lignin into propenylcatechol over an atomically dispersed ruthenium catalyst
Source: Nat Commun. 2021 Jan 18;12:416. doi: 10.1038/s41467-020-20684-1 (PMC7814062; doi:10.1038/s41467-020-20684-1)
Supplement: Supplementary file 3 — Source data [file 41467_2020_20684_MOESM3_ESM.xlsx]

## Sheet: Fig. 2
	Fig. 2d Ru K-edge XANES (Ru foil, RuO2 and Ru/ZnO/C)						Fig. 2e EXAFS Fourier transformed (FT) k2-weighted χ(k)-function for Ru K-edge (Ru foil, RuO2 and Ru/ZnO/C)
	Photon Energy (eV)	Ru foil	RuO2	Ru/ZnO/C			R(Å)	Ru foil	RuO2	Ru/ZnO/C
	21921.8	0.00399	0.00329	0.00752			0	0.0282	0.06533	0.04025
	21924.2	0.00384	0.00327	0.0068			0.03068	0.03711	0.07125	0.03808
	21929	0.00349	0.00323	0.00537			0.06136	0.05322	0.08307	0.03214
	21933.3	0.00321	0.00305	0.00407			0.09204	0.06651	0.09148	0.02432
	21939.5	0.00283	0.00266	0.00317			0.12272	0.07303	0.09116	0.01918
	21946.2	0.00239	0.00232	0.00296			0.1534	0.07118	0.08149	0.02218
	21951.6	0.00207	0.00196	0.00283			0.18408	0.06105	0.06718	0.03017
	21956.7	0.00177	0.00169	0.00258			0.21476	0.04462	0.06018	0.03752
	21961.8	0.00145	0.00137	0.00172			0.24544	0.02825	0.07107	0.04149
	21966.9	0.00116	0.00111	0.00181			0.27612	0.02965	0.0919	0.04106
	21971.8	0.000899302	0.000837716	0.00205			0.3068	0.04847	0.10999	0.03648
	21977	0.000631408	0.000614412	0.000757861			0.33748	0.06778	0.11824	0.02984
	21981.9	0.000412915	0.000387199	0.00014429			0.36816	0.08082	0.11444	0.02628
	21987	0.000140403	0.000193142	0.000304304			0.39884	0.08462	0.10128	0.03118
	21991.9	-9.52287e-05	-2.23597e-05	-0.000381228			0.42951	0.07817	0.08773	0.04172
	21996.8	-0.000274767	-0.000176898	-0.00038874			0.46019	0.06242	0.08747	0.05217
	22002	-0.000429624	-0.000374909	-0.000594779			0.49087	0.04121	0.10404	0.05892
	22007	-0.000573079	-0.000515065	-0.00060164			0.52155	0.02686	0.12603	0.06012
	22012	-0.000718889	-0.000604213	-0.000866149			0.55223	0.03845	0.14374	0.05564
	22017	-0.000807907	-0.000692837	-0.00117			0.58291	0.05834	0.15687	0.04829
	22021.8	-0.000836373	-0.000732838	-0.000975388			0.61359	0.07148	0.1762	0.04626
	22027	-0.0008992	-0.000786844	-0.000989214			0.64427	0.07239	0.21776	0.05861
	22031.9	-0.000862494	-0.000727938	-0.000586444			0.67495	0.05919	0.28729	0.08243
	22037	-0.000771574	-0.00063292	-0.000260828			0.70563	0.0355	0.37612	0.10986
	22042.1	-0.000576283	-0.00052684	-0.000557606			0.73631	0.03459	0.46959	0.1351
	22046.9	-0.000345168	-0.00025698	9.98011e-05			0.76699	0.07754	0.5525	0.15415
	22051.9	2.11371e-05	1.27633e-05	2.10899e-05			0.79767	0.12923	0.61166	0.16465
	22056.9	0.000527366	0.000360405	0.00022967			0.82835	0.17701	0.63811	0.16668
	22062	0.00125	0.00099745	0.000740697			0.85903	0.21254	0.63009	0.16427
	22067	0.00214	0.00164	0.00127			0.88971	0.22908	0.59732	0.16707
	22072	0.00333	0.00267	0.00264			0.92039	0.22195	0.56627	0.18782
	22077	0.00494	0.00388	0.0056			0.95107	0.18928	0.57829	0.23251
	22081.9	0.00706	0.00544	0.00671			0.98175	0.13253	0.66231	0.29638
	22087	0.01006	0.00782	0.00978			1.01243	0.05697	0.80684	0.37033
	22091.9	0.01429	0.01043	0.01537			1.04311	0.03488	0.97727	0.44556
	22097.1	0.0209	0.0152	0.02181			1.07379	0.1231	1.14132	0.51456
	22098.1	0.02208	0.01635	0.02303			1.10447	0.20373	1.2766	0.57147
	22098.5	0.02276	0.01687	0.02356			1.13515	0.26513	1.37185	0.61247
	22099	0.02379	0.01747	0.02418			1.16583	0.29894	1.42808	0.63653
	22099.7	0.02526	0.01837	0.02509			1.1965	0.30076	1.45926	0.64614
	22100.5	0.02689	0.01964	0.02613			1.22718	0.27223	1.49069	0.64787
	22101.2	0.0286	0.02088	0.02713			1.25786	0.2251	1.55136	0.6521
	22101.9	0.03038	0.02208	0.015			1.28854	0.19045	1.66056	0.67065
	22102.6	0.03229	0.02315	0.00146			1.31922	0.21245	1.81694	0.71203
	22103.3	0.03446	0.02417	-0.00691			1.3499	0.28588	1.99984	0.77688
	22103.9	0.03662	0.02488	-0.00686			1.38058	0.37004	2.17966	0.85779
	22104.7	0.03938	0.02546	0.00328			1.41126	0.43696	2.32758	0.94275
	22105.3	0.04245	0.02697	0.02525			1.44194	0.47152	2.42106	1.01897
	22106.1	0.04609	0.02889	0.0371			1.47262	0.4688	2.44597	1.07517
	22106.8	0.0501	0.03126	0.03954			1.5033	0.43627	2.39687	1.10259
	22107.5	0.05415	0.03361	0.04241			1.53398	0.3996	2.27627	1.09558
	22108.3	0.05916	0.03644	0.047			1.56466	0.40334	2.09312	1.05175
	22108.9	0.06399	0.03885	0.0508			1.59534	0.47696	1.86091	0.97209
	22109.6	0.07082	0.04203	0.05671			1.62602	0.60013	1.59553	0.86092
	22110.3	0.07825	0.04545	0.06463			1.6567	0.73319	1.31325	0.7258
	22111	0.08807	0.04944	0.07204			1.68738	0.84457	1.02924	0.57774
	22111.7	0.09954	0.05353	0.08209			1.71806	0.91394	0.75673	0.43235
	22112.4	0.11518	0.05877	0.09645			1.74874	0.93185	0.50734	0.31393
	22113.1	0.13356	0.06505	0.11297			1.77942	0.90069	0.2939	0.25828
	22113.8	0.15258	0.07129	0.13139			1.8101	0.83642	0.14755	0.27804
	22114.5	0.17714	0.07821	0.15129			1.84078	0.76955	0.15045	0.3307
	22115.2	0.2049	0.08645	0.1746			1.87146	0.73923	0.22557	0.3768
	22115.9	0.23591	0.09599	0.19743			1.90214	0.77146	0.27657	0.40124
	22116.5	0.26807	0.10518	0.21733			1.93282	0.85895	0.28613	0.40423
	22117.3	0.30814	0.11826	0.24372			1.9635	0.977	0.25308	0.39807
	22117.9	0.34538	0.13105	0.26583			1.99418	1.11327	0.18224	0.40624
	22118.7	0.38263	0.14578	0.28846			2.02485	1.28035	0.08285	0.45406
	22119.4	0.41809	0.16157	0.3142			2.05553	1.50957	0.03459	0.54984
	22120.1	0.44726	0.17595	0.33762			2.08621	1.83066	0.15137	0.68201
	22120.8	0.47501	0.19289	0.35997			2.11689	2.25191	0.25558	0.83272
	22121.5	0.49934	0.20784	0.38268			2.14757	2.75573	0.33293	0.98608
	22122.2	0.52458	0.22809	0.41269			2.17825	3.30645	0.37306	1.12957
	22122.9	0.54688	0.24792	0.43681			2.20893	3.8595	0.37055	1.25379
	22123.6	0.57272	0.27554	0.46956			2.23961	4.36839	0.32624	1.35219
	22124.2	0.6004	0.30538	0.50491			2.27029	4.78972	0.24878	1.42091
	22125	0.63054	0.33957	0.53884			2.30097	5.08728	0.1607	1.45851
	22125.8	0.66672	0.38367	0.58579			2.33165	5.23522	0.12665	1.46574
	22126.3	0.69858	0.41454	0.62574			2.36233	5.22012	0.19206	1.44508
	22127.1	0.73934	0.45919	0.67722			2.39301	5.04203	0.2781	1.40018
	22127.8	0.78124	0.50371	0.73195			2.42369	4.71398	0.34357	1.33524
	22128.4	0.81703	0.54374	0.76516			2.45437	4.26043	0.37962	1.25447
	22129.1	0.85739	0.59523	0.8252			2.48505	3.71448	0.39655	1.16153
	22129.8	0.89304	0.64925	0.8725			2.51573	3.11438	0.42405	1.05927
	22130.5	0.92626	0.71294	0.92756			2.54641	2.49958	0.49735	0.94961
	22131.3	0.95414	0.78799	0.97183			2.57709	1.90683	0.6256	0.83382
	22132.1	0.97672	0.86768	1.01554			2.60777	1.36671	0.78725	0.71281
	22132.7	0.99086	0.93465	1.04117			2.63845	0.90101	0.95109	0.58768
	22133.4	1.00094	0.9962	1.05755			2.66913	0.52141	1.08829	0.46018
	22134.1	1.00673	1.0469	1.0682			2.69981	0.23069	1.17595	0.33332
	22134.8	1.00765	1.09515	1.07294			2.73049	0.06048	1.19884	0.21297
	22135.5	1.00334	1.13616	1.07475			2.76117	0.16217	1.15122	0.11719
	22136.2	0.99445	1.16421	1.0741			2.79184	0.26531	1.03902	0.10996
	22136.9	0.98239	1.18841	1.07251			2.82252	0.33573	0.88359	0.18205
	22137.6	0.96868	1.20294	1.07081			2.8532	0.37617	0.72976	0.25954
	22138.3	0.95439	1.21332	1.06851			2.88388	0.38598	0.65326	0.32329
	22139	0.94181	1.21809	1.0664			2.91456	0.36325	0.71536	0.36797
	22139.7	0.93153	1.21959	1.06524			2.94524	0.30855	0.88182	0.39164
	22140.4	0.9225	1.21836	1.06432			2.97592	0.22804	1.07841	0.39415
	22141.1	0.9165	1.21509	1.06194			3.0066	0.13857	1.25716	0.37679
	22141.7	0.91299	1.20989	1.06106			3.03728	0.0941	1.39646	0.34212
	22142.4	0.91212	1.204	1.06194			3.06796	0.14554	1.49227	0.29397
	22143.2	0.91293	1.19769	1.06156			3.09864	0.20889	1.55283	0.23769
	22143.9	0.91525	1.19279	1.06512			3.12932	0.24003	1.59377	0.18128
	22144.6	0.91783	1.19034	1.05793			3.16	0.22376	1.63164	0.13869
	22145.3	0.92057	1.19077	1.06047			3.19068	0.15494	1.6765	0.13023
	22146	0.92358	1.19277	1.05947			3.22136	0.04371	1.72711	0.15825
	22146.7	0.92721	1.19644	1.06201			3.25204	0.13815	1.77159	0.20167
	22147.4	0.93138	1.20027	1.06226			3.28272	0.32988	1.79266	0.2449
	22148.1	0.9369	1.20481	1.06301			3.3134	0.53441	1.77384	0.28095
	22148.8	0.94357	1.20769	1.06254			3.34408	0.73075	1.70389	0.30678
	22149.5	0.95192	1.20889	1.06389			3.37476	0.89942	1.57896	0.32123
	22150.2	0.96246	1.20774	1.06224			3.40544	1.02388	1.40286	0.32428
	22150.9	0.97459	1.2034	1.06174			3.43612	1.0923	1.18609	0.31671
	22151.6	0.98857	1.19554	1.05849			3.4668	1.09892	0.94422	0.29985
	22152.3	1.00249	1.18673	1.05673			3.49748	1.04478	0.69599	0.27547
	22153	1.01989	1.17123	1.05242			3.52816	0.93765	0.46216	0.24565
	22153.6	1.0364	1.15413	1.04744			3.55884	0.79163	0.26802	0.21277
	22154.4	1.05385	1.13153	1.04227			3.58952	0.62646	0.16182	0.17954
	22155	1.07078	1.10707	1.03762			3.62019	0.46785	0.18332	0.14923
	22155.8	1.0875	1.07397	1.03064			3.65087	0.34886	0.23667	0.12579
	22156.5	1.1002	1.04142	1.02457			3.68155	0.30069	0.26381	0.11321
	22157.2	1.11085	1.0138	1.01916			3.71223	0.31296	0.25802	0.11297
	22157.9	1.11898	0.99073	1.01265			3.74291	0.33834	0.22545	0.12203
	22158.7	1.12448	0.96719	1.00561			3.77359	0.34526	0.17593	0.13535
	22159.3	1.12662	0.95394	0.99998			3.80427	0.32508	0.11944	0.14894
	22160	1.12555	0.93986	0.99569			3.83495	0.28241	0.06408	0.1605
	22160.6	1.12123	0.93085	0.98571			3.86563	0.22958	0.02132	0.16899
	22161.3	1.11295	0.92385	0.97964			3.89631	0.18406	0.04968	0.17426
	22162.1	1.10206	0.91861	0.97213			3.92699	0.1639	0.10375	0.17681
	22162.8	1.0894	0.91589	0.96626			3.95767	0.17559	0.16723	0.17768
	22163.5	1.07372	0.91379	0.9606			3.98835	0.21367	0.23932	0.17829
	22164.1	1.05937	0.91283	0.95522			4.01903	0.27797	0.31612	0.1802
	22164.9	1.0424	0.91201	0.94993			4.04971	0.37347	0.39137	0.18471
	22165.5	1.02703	0.91157	0.94532			4.08039	0.50024	0.45794	0.19246
	22166.3	1.01056	0.91085	0.94223			4.11107	0.65046	0.50926	0.20319
	22167	0.99552	0.90985	0.9391			4.14175	0.81078	0.54029	0.21587
	22167.9	0.97874	0.90762	0.93322			4.17243	0.96524	0.54806	0.22905
	22169	0.96422	0.90411	0.93087			4.20311	1.09753	0.53196	0.24116
	22170	0.95438	0.90067	0.92888			4.23379	1.19296	0.49355	0.25081
	22171	0.94872	0.89867	0.92861			4.26447	1.23998	0.43625	0.25692
	22172	0.94561	0.8981	0.92946			4.29515	1.23144	0.36476	0.25878
	22173	0.945	0.89897	0.93027			4.32583	1.16531	0.2845	0.25609
	22174	0.94634	0.90141	0.93423			4.35651	1.04487	0.20104	0.24894
	22175	0.94907	0.90505	0.93872			4.38719	0.87844	0.11971	0.23776
	22176	0.9522	0.90892	0.94352			4.41786	0.67874	0.04577	0.22324
	22177	0.95569	0.91334	0.94684			4.44854	0.46225	0.02439	0.20625
	22177.9	0.95924	0.91777	0.95175			4.47922	0.25151	0.07373	0.18771
	22178.9	0.96256	0.92222	0.95532			4.5099	0.11533	0.11036	0.16849
	22180	0.96532	0.9266	0.95864			4.54058	0.2039	0.13175	0.14921
	22181	0.96716	0.92962	0.96067			4.57126	0.33164	0.13816	0.13025
	22182.1	0.96844	0.9317	0.96381			4.60194	0.42242	0.1312	0.11165
	22183	0.96924	0.93329	0.96747			4.63262	0.46645	0.11386	0.09318
	22184	0.9696	0.9352	0.96904			4.6633	0.46512	0.09077	0.07446
	22185	0.97	0.93821	0.97142			4.69398	0.42745	0.06906	0.05516
	22186	0.97045	0.94231	0.97431			4.72466	0.37159	0.05929	0.03512
	22187	0.97166	0.94769	0.97683			4.75534	0.32865	0.06821	0.0147
	22188	0.9737	0.95335	0.98058			4.78602	0.33598	0.09079	0.0089
	22189	0.97678	0.9602	0.98458			4.8167	0.40163	0.12409	0.02907
	22190	0.98089	0.96656	0.98853			4.84738	0.49817	0.17141	0.04924
	22190.9	0.98656	0.97368	0.99148			4.87806	0.5976	0.23654	0.06786
	22191.9	0.99371	0.98185	0.99543			4.90874	0.68276	0.32006	0.08404
	22192.9	1.00185	0.9899	1.00207			4.93942	0.74428	0.41898	0.09706
	22194	1.01045	0.99889	1.00912			4.9701	0.77796	0.5276	0.10637
	22195	1.01965	1.0071	1.01591			5.00078	0.78323	0.63858	0.11163
	22196.1	1.02845	1.01527	1.02258			5.03146	0.76221	0.74382	0.11276
	22197	1.03618	1.02227	1.02896			5.06214	0.71891	0.83545	0.10991
	22197.9	1.04367	1.02955	1.03437			5.09282	0.65852	0.90661	0.10352
	22199	1.05057	1.03809	1.03968			5.1235	0.58675	0.95228	0.09423
	22200	1.05519	1.0458	1.04296			5.15418	0.50935	0.96979	0.08291
	22201.1	1.05782	1.05371	1.04537			5.18486	0.43172	0.95907	0.07056
	22202	1.05851	1.05988	1.04633			5.21553	0.3587	0.92267	0.05836
	22202.9	1.05726	1.06607	1.04593			5.24621	0.29443	0.86529	0.04757
	22203.9	1.05396	1.07271	1.04524			5.27689	0.24237	0.79302	0.03943
	22204.9	1.04916	1.07803	1.04303			5.30757	0.20508	0.71233	0.0348
	22206	1.04294	1.08251	1.04196			5.33825	0.18379	0.62876	0.03342
	22207.1	1.03607	1.08456	1.03903			5.36893	0.17781	0.54589	0.0341
	22208.1	1.0294	1.08499	1.03586			5.39961	0.18472	0.46475	0.03568
	22209	1.02296	1.08426	1.03326			5.43029	0.20155	0.38415	0.03784
	22210	1.01667	1.08288	1.03119			5.46097	0.22538	0.30186	0.04096
	22211	1.01053	1.08106	1.02941			5.49165	0.25332	0.21615	0.04571
	22212	1.00491	1.07892	1.02642			5.52233	0.28215	0.12699	0.05253
	22213	1.00045	1.07647	1.02391			5.55301	0.30839	0.03764	0.06131
	22214	0.99693	1.07382	1.02106			5.58369	0.32862	0.05594	0.07154
	22214.9	0.99467	1.07105	1.01838			5.61437	0.3398	0.13736	0.08252
	22215.9	0.99308	1.0677	1.01616			5.64505	0.3397	0.20767	0.09354
	22216.9	0.99231	1.06403	1.01322			5.67573	0.32717	0.26171	0.10394
	22218	0.99253	1.05953	1.01118			5.70641	0.30237	0.29621	0.11322
	22219.1	0.99289	1.05487	1.0089			5.73709	0.26686	0.30975	0.12095
	22220	0.99334	1.0512	1.00615			5.76777	0.22376	0.30306	0.12687
	22221	0.99355	1.04751	1.00423			5.79845	0.17799	0.2789	0.13079
	22221.9	0.99351	1.04421	1.00174			5.82913	0.13716	0.24202	0.13266
	22223	0.99299	1.04074	0.99962			5.85981	0.11222	0.19886	0.13248
	22224	0.99206	1.03744	0.99833			5.89049	0.11115	0.15744	0.13035
	22225	0.99085	1.03444	0.99619			5.92117	0.12655	0.12678	0.12642
	22226	0.9895	1.03162	0.9956			5.95185	0.14443	0.11322	0.12088
	22227	0.98827	1.02872	0.99439			5.98253	0.15635	0.11352	0.11398
	22228	0.98719	1.02619	0.99342			6.0132	0.15917	0.11735	0.10597
	22228.9	0.98658	1.02336	0.99157			6.04388	0.15318	0.11675	0.09714
	22229.9	0.98649	1.02058	0.99186			6.07456	0.14154	0.10861	0.08774
	22231	0.98707	1.01697	0.99174			6.10524	0.13038	0.09311	0.078
	22232	0.98824	1.01394	0.99144			6.13592	0.12808	0.07216	0.0681
	22233	0.98976	1.0109	0.99072			6.1666	0.14043	0.04844	0.0582
	22234	0.99188	1.00797	0.9908			6.19728	0.1656	0.02502	0.04846
	22234.9	0.99444	1.00529	0.99081			6.22796	0.19723	0.0125	0.03923
	22235.9	0.99796	1.00237	0.99085			6.25864	0.22956	0.02894	0.03147
	22237	1.00184	0.99967	0.99112			6.28932	0.25882	0.05147	0.02741
	22238	1.00632	0.9974	0.99204			6.32	0.28301	0.07613	0.02976
	22239	1.01083	0.99544	0.99237			6.35068	0.30161	0.10306	0.03826
	22240	1.01583	0.99335	0.99381			6.38136	0.31531	0.13178	0.0504
	22240.9	1.02054	0.99149	0.99513			6.41204	0.3258	0.16089	0.06433
	22241.9	1.02555	0.98938	0.99685			6.44272	0.33536	0.18855	0.07888
	22242.9	1.03049	0.98717	0.99767			6.4734	0.34633	0.21301	0.09326
	22244.1	1.0347	0.98494	0.99994			6.50408	0.36044	0.23312	0.10677
	22245.1	1.03797	0.98318	1.00008			6.53476	0.37832	0.24857	0.11884
	22246	1.04061	0.98174	1.00052			6.56544	0.39933	0.26	0.12898
	22247	1.04259	0.98047	1.00012			6.59612	0.42185	0.26875	0.13683
	22248	1.04389	0.97937	1.00077			6.6268	0.44375	0.27634	0.14216
	22249	1.04427	0.97841	1.0011			6.65748	0.46287	0.28379	0.1449
	22250	1.04388	0.97759	1.00071			6.68816	0.47737	0.29106	0.14515
	22251	1.04253	0.97683	0.99963			6.71884	0.48593	0.29699	0.14317
	22252	1.04029	0.97624	0.99922			6.74952	0.48781	0.29964	0.13936
	22253	1.0374	0.97572	0.99902			6.7802	0.48285	0.29693	0.13419
	22253.9	1.03352	0.97525	0.99765			6.81087	0.47139	0.28716	0.12824
	22255	1.02863	0.97493	0.99637			6.84155	0.45415	0.26945	0.12206
	22256	1.02344	0.97493	0.99435			6.87223	0.43209	0.2439	0.11615
	22257	1.01825	0.97516	0.99225			6.90291	0.40624	0.21152	0.11085
	22258	1.01289	0.97553	0.99145			6.93359	0.37755	0.17421	0.10635
	22259	1.00727	0.97596	0.99117			6.96427	0.34679	0.13448	0.10261
	22260	1.00166	0.97646	0.98862			6.99495	0.31451	0.09549	0.09944
	22261	0.99555	0.97709	0.98746			7.02563	0.28105	0.06152	0.09658
	22262	0.98991	0.97767	0.98493			7.05631	0.24664	0.04077	0.09371
	22263	0.98437	0.97838	0.98354			7.08699	0.21153	0.04266	0.09057
	22264	0.97918	0.97908	0.98353			7.11767	0.1761	0.05635	0.08696
	22265	0.97421	0.97991	0.98225			7.14835	0.14093	0.06931	0.08276
	22265.9	0.96964	0.98091	0.98199			7.17903	0.10682	0.0782	0.07791
	22266.9	0.9653	0.98223	0.98172			7.20971	0.07469	0.08292	0.07243
	22268.8	0.95971	0.98545	0.98189			7.24039	0.04557	0.08435	0.06632
	22271	0.95692	0.98886	0.9838			7.27107	0.02092	0.08355	0.05966
	22273	0.9577	0.99104	0.98463			7.30175	0.01099	0.08139	0.05251
	22275	0.96174	0.99221	0.98663			7.33243	0.02531	0.07836	0.04495
	22277	0.96867	0.99281	0.98875			7.36311	0.04093	0.07462	0.0371
	22278.9	0.97712	0.99286	0.99155			7.39379	0.0558	0.07024	0.02914
	22280.9	0.98701	0.99219	0.99342			7.42447	0.07081	0.0654	0.02134
	22283.1	0.99609	0.99121	0.99972			7.45515	0.08665	0.06047	0.01427
	22285	1.00353	0.99078	1.00307			7.48583	0.10322	0.05596	0.00959
	22287	1.00955	0.99141	1.00584			7.51651	0.11978	0.05224	0.01027
	22289	1.01451	0.99328	1.00952			7.54719	0.1352	0.0493	0.01473
	22290.9	1.01873	0.9967	1.0118			7.57787	0.14831	0.04672	0.01973
	22292.9	1.022	1.00288	1.01357			7.60854	0.15814	0.04395	0.02409
	22295.1	1.0241	1.01167	1.01477			7.63922	0.16416	0.0407	0.02736
	22297.1	1.0253	1.01988	1.01683			7.6699	0.16632	0.03724	0.02934
	22299	1.02578	1.02705	1.01656			7.70058	0.16507	0.03447	0.02994
	22301	1.02602	1.0337	1.01785			7.73126	0.16124	0.03353	0.02918
	22302.9	1.02614	1.03947	1.01854			7.76194	0.1559	0.03498	0.02719
	22304.9	1.0263	1.04467	1.01754			7.79262	0.15009	0.03815	0.02418
	22307	1.0265	1.04742	1.01796			7.8233	0.14452	0.0418	0.02052
	22309.1	1.02717	1.04637	1.01679			7.85398	0.13947	0.04496	0.01675
	22311	1.02779	1.04334	1.01508			7.88466	0.13478	0.04728	0.01373
	22313	1.02788	1.03939	1.01469			7.91534	0.13007	0.04898	0.01252
	22315	1.02709	1.03469	1.01392			7.94602	0.12505	0.05068	0.01354
	22316.8	1.02492	1.0294	1.01162			7.9767	0.11973	0.05285	0.0159
	22318.9	1.02084	1.02196	1.01001			8.00738	0.11456	0.0555	0.01848
	22321.1	1.01566	1.01362	1.00773			8.03806	0.11027	0.05799	0.02057
	22323.1	1.01017	1.0068	1.00456			8.06874	0.10764	0.05934	0.02185
	22325	1.00444	1.00093	1.00176			8.09942	0.10711	0.05867	0.02219
	22327	0.99791	0.99541	0.99881			8.1301	0.1085	0.05563	0.02165
	22329	0.9905	0.99018	0.99482			8.16078	0.11106	0.05076	0.02046
	22330.9	0.98291	0.98527	0.98999			8.19146	0.11381	0.04605	0.01898
	22333	0.97541	0.98209	0.9849			8.22214	0.11582	0.04506	0.01774
	22335.1	0.96857	0.98127	0.98253			8.25282	0.11649	0.05078	0.01729
	22337	0.96297	0.98187	0.97963			8.2835	0.11556	0.06238	0.01792
	22339.1	0.95824	0.98315	0.97817			8.31418	0.11314	0.07667	0.01949
	22340.9	0.95539	0.98447	0.97729			8.34486	0.10961	0.09074	0.0215
	22342.7	0.95412	0.98554	0.97728			8.37554	0.10557	0.1025	0.02345
	22345	0.95463	0.98593	0.97672			8.40621	0.10171	0.11059	0.02494
	22347.1	0.95657	0.98538	0.97831			8.43689	0.09871	0.11425	0.0257
	22349	0.95943	0.98457	0.98066			8.46757	0.09709	0.1133	0.02556
	22350.9	0.96264	0.98389	0.98137			8.49825	0.09714	0.10808	0.02448
	22352.9	0.96653	0.98349	0.98381			8.52893	0.09883	0.09941	0.02249
	22354.9	0.97066	0.98373	0.98551			8.55961	0.10183	0.0885	0.01969
	22357	0.97525	0.98501	0.98702			8.59029	0.10565	0.07686	0.0163
	22359	0.97989	0.98729	0.98874			8.62097	0.10974	0.0661	0.01265
	22361	0.9849	0.98997	0.99006			8.65165	0.11353	0.05763	0.00937
	22363.1	0.99071	0.99281	0.99233			8.68233	0.11659	0.0521	0.00784
	22365	0.99697	0.99561	0.99433			8.71301	0.11856	0.04899	0.00928
	22366.9	1.00383	0.99854	0.99672			8.74369	0.1192	0.04688	0.01266
	22368.9	1.01072	1.00139	0.99907			8.77437	0.1184	0.04428	0.01667
	22371.2	1.01718	1.00352	1.00199			8.80505	0.1161	0.0402	0.02071
	22373.1	1.02173	1.00416	1.00334			8.83573	0.11232	0.03427	0.02456
	22374.9	1.02563	1.004	1.00497			8.86641	0.10717	0.02661	0.02813
	22376.9	1.02902	1.00314	1.00648			8.89709	0.10079	0.01775	0.0314
	22378.9	1.03193	1.00147	1.00753			8.92777	0.09347	0.00903	0.03436
	22380.9	1.0338	0.99842	1.00803			8.95845	0.08566	0.00732	0.03707
	22383	1.03491	0.99361	1.00807			8.98913	0.07806	0.01504	0.03953
	22385.1	1.03449	0.98846	1.00814			9.01981	0.07164	0.02347	0.04177
	22387	1.03289	0.98408	1.00819			9.05049	0.06746	0.03089	0.04378
	22389	1.0298	0.98003	1.00685			9.08117	0.0663	0.03688	0.04554
	22390.9	1.02567	0.97678	1.00452			9.11185	0.06815	0.04135	0.04699
	22392.8	1.02099	0.97401	1.00199			9.14253	0.0721	0.04441	0.04808
	22395	1.01616	0.97263	1.00071			9.17321	0.07685	0.04631	0.04875
	22397.2	1.01206	0.97385	0.99966			9.20388	0.08121	0.04736	0.04895
	22398.9	1.00862	0.97619	0.99875			9.23456	0.08435	0.04794	0.04864
	22400.9	1.00512	0.97931	0.99833			9.26524	0.0859	0.04835	0.04784
	22403	1.00196	0.98274	0.99799			9.29592	0.08585	0.04886	0.04656
	22404.9	0.99898	0.9862	0.99739			9.3266	0.08456	0.04962	0.04488
	22406.9	0.99575	0.99035	0.99699			9.35728	0.08256	0.05065	0.04291
	22409.1	0.99233	0.99447	0.99651			9.38796	0.08045	0.05187	0.04079
	22411.1	0.989	0.99731	0.99573			9.41864	0.07862	0.05303	0.0387
	22413.1	0.9857	0.99935	0.99529			9.44932	0.07715	0.05379	0.03685
	22415	0.98246	1.00073	0.99478			9.48	0.07578	0.05374	0.0354
	22416.9	0.97905	1.00176	0.99379			9.51068	0.07408	0.05245	0.0345
	22419.6	0.97323	1.00288	0.99061			9.54136	0.07166	0.04957	0.03421
	22422.8	0.96659	1.00468	0.99015			9.57204	0.06839	0.0449	0.03447
	22425.9	0.96083	1.00675	0.98854			9.60272	0.06456	0.03842	0.03514
	22429	0.95693	1.00881	0.98714			9.6334	0.06099	0.03034	0.03603
	22431.9	0.95573	1.01066	0.98717			9.66408	0.05889	0.02117	0.03694
	22435	0.95775	1.01211	0.98834			9.69476	0.05947	0.01184	0.03768
	22438.1	0.96284	1.01273	0.99098			9.72544	0.06329	0.00606	0.03807
	22440.8	0.96914	1.01276	0.99366			9.75612	0.06991	0.01098	0.03802
	22443.8	0.9771	1.01206	0.99549			9.7868	0.07828	0.01799	0.03742
	22447.1	0.98497	1.01021	0.9976			9.81748	0.08727	0.02356	0.03627
	22450	0.99248	1.00806	0.99885			9.84816	0.09603	0.02719	0.03456
	22453.1	1.00078	1.00532	1.00201			9.87884	0.10395	0.02917	0.03236
	22455.8	1.00835	1.0021	1.00459			9.90952	0.11067	0.0305	0.02981
	22459	1.01568	0.99666	1.00687			9.9402	0.11602	0.03273	0.0271
	22462	1.02099	0.99207	1.00562			9.97088	0.11992	0.0372	0.02454
	22465.1	1.02447	0.98856	1.00597
	22467.9	1.02661	0.98584	1.006
	22471	1.0277	0.98298	1.00656
	22473.9	1.02726	0.98086	1.00677
	22477	1.02454	0.9799	1.00575
	22480.2	1.0194	0.98041	1.00468
	22482.8	1.01344	0.98245	1.00223
	22485.9	1.00744	0.98706	1.00087
	22489.1	1.00331	0.99251	1.00062
	22492.1	1.00116	0.99768	1.00083
	22494.7	1.0003	1.00219	1.00061
	22498	0.99964	1.00661	1.00166
	22501	0.99921	1.00819	1.00081
	22504	0.99808	1.00811	1.00092
	22506.9	0.99726	1.00689	1.00135
	22509.9	0.99587	1.00388	1.00037
	22513.1	0.9942	1.00012	0.99857
	22515.9	0.99132	0.99709	0.99929
	22519	0.98698	0.99377	0.99785
	22521.9	0.98216	0.99046	0.99506
	22525.2	0.97818	0.98847	0.99385
	22528	0.97655	0.98849	0.99397
	22531	0.97657	0.98963	0.99526
	22533.9	0.97781	0.99179	0.99673
	22537.1	0.97959	0.99451	0.99705
	22539.9	0.98124	0.99624	0.99724
	22543	0.98322	0.99754	0.99751
	22545.9	0.98536	0.99842	0.99799
	22549.2	0.988	0.99942	0.99921
	22552	0.9904	1.00026	1.00001
	22554.8	0.99325	1.00101	1.00155
	22558	0.99679	1.00177	1.00386
	22561	1.0008	1.00258	1.00562
	22564	1.00518	1.00367	1.00608
	22567	1.00951	1.00478	1.0069
	22570.8	1.01457	1.0059	1.00925
	22575	1.01956	1.00669	1.0117
	22579.1	1.02389	1.00693	1.01291
	22582.8	1.02631	1.00678	1.01261
	22586.9	1.02538	1.00591	1.01187
	22591.1	1.02047	1.00487	1.01123
	22595	1.01342	1.00394	1.00768
	22598.9	1.00659	1.00256	1.00394
	22603.1	1.00221	1.00107	1.00275
	22607	1.00048	0.99997	1.00211
	22610.8	0.99977	0.99834	1.00146
	22615	0.9984	0.99637	1.00084
	22619.1	0.9956	0.99504	0.99847
	22622.8	0.99176	0.9943	0.99781
	22627	0.98768	0.99441	0.99789
	22631	0.98456	0.99582	0.99607
	22635.1	0.98289	0.99794	0.99588
	22639	0.98322	1.00016	0.99615
	22642.9	0.98485	1.00209	0.99686
	22647	0.98747	1.00362	0.99831
	22650.9	0.99057	1.00499	0.99932
	22655	0.99413	1.00615	0.99954
	22659	0.99765	1.00673	1.0012
	22662.9	1.00107	1.00641	1.0029
	22667.2	1.00464	1.00471	1.00313
	22671	1.00724	1.00266	1.0029
	22674.8	1.00912	1.00009	1.00363
	22679.2	1.00978	0.99719	1.00303
	22683	1.00917	0.99594	1.00338
	22686.9	1.00779	0.99583	1.00336
	22691	1.00682	0.99687	1.0034
	22695	1.0074	0.9985	1.00331
	22698.9	1.00943	1.00008	1.00352
	22702.9	1.01173	1.00114	1.00444
	22707.1	1.01286	1.00148	1.00441
	22711	1.01262	1.00137	1.0043
	22714.9	1.01144	1.00094	1.00392
	22719.1	1.00986	1.00047	1.00418
	22723.8	1.00807	1.00053	1.00361
	22728.8	1.00532	1.00142	1.00379
	22734.1	1.00155	1.00358	1.00175
	22738.9	0.99848	1.00603	1.0003
	22744.1	0.99726	1.00881	0.99961
	22749	0.99721	1.01073	0.99811
	22753.9	0.99682	1.01191	0.99883
	22759.1	0.99538	1.01212	0.99672
	22764	0.99413	1.01116	0.99508
	22768.8	0.99371	1.00859	0.99534
	22774	0.9952	1.00514	0.99692
	22779	0.99788	1.00194	0.99745
	22784.1	1.00084	0.9987	0.99704
	22789	1.00362	0.99723	0.9963
	22793.9	1.00567	0.99623	0.99689
	22799.1	1.00658	0.99594	0.99665
	22804.1	1.00573	0.99655	0.99604
	22808.9	1.00411	0.99806	0.99386
	22814	1.00305	1.00016	0.99555
	22818.9	1.00327	1.00209	0.99674
	22824	1.00441	1.00395	0.99488
	22829	1.00596	1.00503	0.99498
	22833.9	1.00782	1.00575	0.99446
	22839.1	1.01027	1.00615	0.99442
	22844	1.01166	1.00635	0.99347
	22848.9	1.01213	1.006	0.99379
	22854.1	1.01146	1.00544	0.9924
	22858.7	1.00904	1.00456	0.99016
	22864	1.0059	1.00332	0.98815
	22869.1	1.00279	1.00262	0.98971
	22874.1	0.99978	1.00258	0.98484
	22879	0.99689	1.00279	0.98432
	22884	0.99525	1.00287	0.98284
	22889	0.99447	1.00211	0.98181
	22894	0.99428	1.0009	0.98047
	22898.8	0.99438	0.99936	0.97777
	22904.1	0.99487	0.99816	0.97756
	22909	0.99615	0.99805	0.97575
	22914	0.9984	0.99788	0.97601
	22919.1	1.00128	0.99821	0.9755
	22923.8	1.00345	0.9988	0.97605
	22929.1	1.00483	1.00013	0.9772
	22934	1.00497	1.00172	0.97826
	22938.9	1.00433	1.00376	0.97933
	22944.1	1.00358	1.00557	0.98045
	22949	1.00292	1.00646	0.98153
	22953.9	1.00245	1.00616	0.98259
	22959	1.00213	1.00502	0.98369
	22963.9	1.0018	1.00365	0.98477
	22969.1	1.00154	1.00242	0.98589
	22974	1.00158	1.00185	0.98696
	22978.7	1.00152	1.00126	0.98798
	22984.1	1.00206	1.00031	0.98915
	22989.1	1.00236	0.99944	0.99024
	22994	1.00257	0.99826	0.99131
	22998.9	1.00256	0.99742	0.99237
	23003.8	1.00204	0.99704	0.99344
	23009.1	1.00101	0.99692	0.99458
	23013.9	0.99977	0.99701	0.99564
	23018.8	0.99846	0.99696	0.9967
	23024.1	0.99744	0.9966	0.99784
	23029.1	0.99645	0.99623	0.99892
	23034	0.99579	0.99576	0.99999
	23038.9	0.99534	0.9957	1.00107
	23043.9	0.99529	0.99589	1.00215
	23049	0.99515	0.99627	1.00326
	23054	0.99505	0.99669	1.00434
	23058.9	0.99508	0.9969	1.00541
	23064.1	0.99509	0.99719	1.00653
	23068.9	0.99545	0.99765	1.00759
	23074	0.99566	0.99788	1.0087
	23079	0.99569	0.99816	1.00979
	23083.9	0.99565	0.99816	1.01085
	23089	0.9957	0.9977	1.01194
	23094	0.99626	0.99701	1.01303
	23098.8	0.9968	0.99608	1.01408
	23104.1	0.99711	0.99491	1.01522
	23109	0.99681	0.99422	1.0163
	23113.9	0.99609	0.99341	1.01736
	23119.1	0.99553	0.99268	1.01849

## Sheet: Fig.3
		Fig. 3a Comparison of catechols yield and selectivity of different catalysts and solvents											Fig. 3b Comparison of the catechols products (trimethylsilyl derivatives) after the Ru/ZnO/C and Ru/C catalyzed processing of C-lignin by GC spectra					Fig. 3c Molecular weight distribution of C-lignin and oily products from catalytic reactions via GPC							Fig. 3d The reusability of Ru/ZnO/C catalyst in MeOH.
	Ru/ZnO/C						ZnO/C						Ru/ZnO/C		Ru/C			C-lignin		Ru/C		Ru/ZnO/C			Run time	Catechols yield (mol%)
	Products	Catechols yield (mol%)				SD	Products	Catechols yield (mol%)			SD		3.49967	-4350	3.5	1602		0	2216	0	2128	0	4352			C4	C6	C5	C3	C2	C8	C7	C1
		Experiment 1	Experiment 2	Experiment 3	Average			Experiment 1	Experiment 2	Average			3.50033	-4347	3.50067	1604		0.00833	2216	0.00833	2128	0.00833	4352		1	51	1.1	3.3	6.6	2.2	2.2	0	0
	C4	52	50.7	50.3	51	1	C4	3.3	4.8	4	1.1		3.501	-4343	3.50133	1605		0.01667	2216	0.01667	2127	0.01667	4351		2	43.8	2.2	1.1	9.9	2.2	1.1	0	0
	C5	3.4	3	3.5	3.3	0.3	C5	0.8	1.2	1	0.282843		3.50167	-4339	3.502	1606		0.025	2215	0.025	2126	0.025	4350		3	44	2.2	2.2	9.9	2.2	1.1	0	0
	C3	7.1	6.1	6.6	6.6	0.5	C3	0	0	0			3.50233	-4336	3.50267	1607		0.03333	2215	0.03333	2124	0.03333	4350		4	47.3	2.2	2.2	7.7	2.2	2.2	0	0
	C2	2.2	2	2.3	2.2	0.2	C2	0	0	0			3.503	-4333	3.50333	1608		0.04167	2214	0.04167	2124	0.04167	4349		5	42.9	2.2	2.2	6.6	2.2	2.2	0	0
	C8	2.4	2	2.3	2.2	0.2	C8	4.3	5.7	5	0.989949		3.50367	-4330	3.504	1608		0.05	2212	0.05	2124	0.05	4348		6	41.8	2.2	2.2	4.4	2.2	3.3	0	0
	C7	0	0	0	0		C7	0	0	0			3.50433	-4327	3.50467	1609		0.05833	2210	0.05833	2123	0.05833	4347
	C1	0	0	0	0		C1	0	0	0			3.505	-4325	3.50533	1610		0.06667	2209	0.06667	2122	0.06667	4346
	C6	1.3	1	1.1	1.1	0.2	C6	0.8	1.2	1	0.282843		3.50567	-4323	3.506	1612		0.075	2208	0.075	2122	0.075	4345
	total	68.4	64.8	66.1	66.4		total	9.2	12.9	11			3.50633	-4321	3.50667	1613		0.08333	2207	0.08333	2122	0.08333	4344
													3.507	-4320	3.50733	1615		0.09167	2207	0.09167	2121	0.09167	4344
		None					Ru/C						3.50767	-4319	3.508	1617		0.1	2207	0.1	2120	0.1	4343
		Products	Catechols yield (mol%)			SD	Products	Catechols yield (mol%)			SD		3.50833	-4318	3.50867	1620		0.10833	2207	0.10833	2119	0.10833	4343
			Experiment 1	Experiment 2	Average			Experiment 1	Experiment 2	Average			3.509	-4319	3.50933	1623		0.11667	2208	0.11667	2120	0.11667	4344
		C4	0	0	0		C4	0.6	1.2	0.9	0.424264		3.50967	-4319	3.51	1626		0.125	2208	0.125	2121	0.125	4344
		C5	0	0	0		C5	0	0	0			3.51033	-4319	3.51067	1629		0.13333	2208	0.13333	2120	0.13333	4343
		C3	0	0	0		C3	39.6	41.4	40.5	1.3		3.511	-4318	3.51133	1633		0.14167	2209	0.14167	2120	0.14167	4341
		C2	0	0	0		C2	25.3	26.9	26.1	1.13137		3.51167	-4318	3.512	1637		0.15	2209	0.15	2120	0.15	4341
		C8	5.2	5.9	5.5	0.494975	C8	0	0	0			3.51233	-4318	3.51267	1641		0.15833	2208	0.15833	2119	0.15833	4342
		C7	4.2	4.4	4.3	0.141421	C7	0	0	0			3.513	-4317	3.51333	1646		0.16667	2207	0.16667	2118	0.16667	4342
		C1	0	0	0		C1	0	0	0			3.51367	-4316	3.514	1650		0.175	2206	0.175	2117	0.175	4341
		C6	0	0	0		C6	0.8	1	0.9	0.141421		3.51433	-4315	3.51467	1655		0.18333	2204	0.18333	2115	0.18333	4339
		total	9.4	10.3	9.8		total	66.3	70.5	68.4			3.515	-4314	3.51533	1661		0.19167	2201	0.19167	2114	0.19167	4339
													3.51567	-4313	3.516	1666		0.2	2200	0.2	2114	0.2	4339
		EtOH					iPrOH						3.51633	-4312	3.51667	1671		0.20833	2200	0.20833	2113	0.20833	4340
		Products	Catechols yield (mol%)			SD	Products	Catechols yield (mol%)			SD		3.517	-4310	3.51733	1675		0.21667	2200	0.21667	2112	0.21667	4340
			Experiment 1	Experiment 2	Average			Experiment 1	Experiment 2	Average			3.51767	-4307	3.518	1680		0.225	2199	0.225	2112	0.225	4339
		C4	39.1	40.9	40	1.3	C4	21.2	22.8	22	1.1		3.51833	-4303	3.51867	1684		0.23333	2199	0.23333	2113	0.23333	4338
		C5	3.7	4.3	4	0.424264	C5	2.8	3.2	3	0.282843		3.519	-4298	3.51933	1688		0.24167	2198	0.24167	2114	0.24167	4338
		C3	6.4	7.6	7	0.848528	C3	0.9	1.1	1	0.141421		3.51967	-4293	3.52	1692		0.25	2198	0.25	2113	0.25	4337
		C2	1.7	2.3	2	0.424264	C2	1.6	2.4	2	0.565685		3.52033	-4288	3.52067	1697		0.25833	2198	0.25833	2113	0.25833	4336
		C8	0.7	1.3	1	0.424264	C8	1.8	2.2	2	0.282843		3.521	-4284	3.52133	1701		0.26667	2198	0.26667	2113	0.26667	4336
		C7	0	0	0		C7	0	0	0			3.52167	-4279	3.522	1705		0.275	2198	0.275	2112	0.275	4335
		C1	0	0	0		C1	3.7	4.3	4	0.424264		3.52233	-4274	3.52267	1709		0.28333	2198	0.28333	2112	0.28333	4335
		C6	0.8	1.2	1	0.282843	C6	0.8	1.2	1	0.282843		3.523	-4269	3.52333	1713		0.29167	2199	0.29167	2111	0.29167	4334
		total	52.4	57.6	55		total	32.8	37.2	35			3.52367	-4264	3.524	1717		0.3	2199	0.3	2110	0.3	4334
													3.52433	-4258	3.52467	1720		0.30833	2199	0.30833	2109	0.30833	4332
		Dioxane					THF						3.525	-4253	3.52533	1724		0.31667	2198	0.31667	2110	0.31667	4330
		Products	Catechols yield (mol%)			SD	Products	Catechols yield (mol%)			SD		3.52567	-4247	3.526	1728		0.325	2198	0.325	2111	0.325	4329
			Experiment 1	Experiment 2	Average			Experiment 1	Experiment 2	Average			3.52633	-4241	3.52667	1731		0.33333	2198	0.33333	2110	0.33333	4329
		C4	8.3	9.7	9	1	C4	7.2	8.8	8	1.13137		3.527	-4236	3.52733	1734		0.34167	2198	0.34167	2109	0.34167	4329
		C5	1.7	2.3	2	0.424264	C5	0.7	1.3	1	0.424264		3.52767	-4231	3.528	1737		0.35	2198	0.35	2108	0.35	4329
		C3	0.9	1.1	1	0.141421	C3	0.9	1.1	1	0.141421		3.52833	-4225	3.52867	1740		0.35833	2198	0.35833	2107	0.35833	4329
		C2	0	0	0		C2	0	0	0			3.529	-4221	3.52933	1743		0.36667	2197	0.36667	2106	0.36667	4328
		C8	0.6	1.4	1	0.565685	C8	0.7	1.3	1	0.424264		3.52967	-4217	3.53	1745		0.375	2196	0.375	2107	0.375	4327
		C7	0	0	0		C7	0	0	0			3.53033	-4213	3.53067	1747		0.38333	2196	0.38333	2107	0.38333	4327
		C1	2.6	3.4	3	0.565685	C1	3.7	4.3	4	0.424264		3.531	-4208	3.53133	1750		0.39167	2197	0.39167	2108	0.39167	4325
		C6	0	0	0		C6	0	0	0			3.53167	-4202	3.532	1752		0.4	2196	0.4	2108	0.4	4325
		total	14.1	17.9	16		total	13.2	16.8	15			3.53233	-4197	3.53267	1754		0.40833	2195	0.40833	2107	0.40833	4324
													3.533	-4191	3.53333	1757		0.41667	2195	0.41667	2106	0.41667	4325
													3.53367	-4186	3.534	1760		0.425	2195	0.425	2104	0.425	4325
													3.53433	-4180	3.53467	1763		0.43333	2194	0.43333	2104	0.43333	4325
													3.535	-4175	3.53533	1766		0.44167	2193	0.44167	2103	0.44167	4323
													3.53567	-4170	3.536	1770		0.45	2193	0.45	2102	0.45	4323
													3.53633	-4165	3.53667	1775		0.45833	2191	0.45833	2102	0.45833	4323
													3.537	-4161	3.53733	1780		0.46667	2190	0.46667	2101	0.46667	4322
													3.53767	-4157	3.538	1785		0.475	2189	0.475	2102	0.475	4320
													3.53833	-4152	3.53867	1791		0.48333	2189	0.48333	2103	0.48333	4319
													3.539	-4148	3.53933	1797		0.49167	2188	0.49167	2103	0.49167	4319
													3.53967	-4143	3.54	1803		0.5	2188	0.5	2102	0.5	4319
													3.54033	-4138	3.54067	1809		0.50833	2188	0.50833	2102	0.50833	4318
													3.541	-4134	3.54133	1815		0.51667	2188	0.51667	2100	0.51667	4316
													3.54167	-4129	3.542	1822		0.525	2187	0.525	2098	0.525	4315
													3.54233	-4123	3.54267	1828		0.53333	2186	0.53333	2097	0.53333	4315
													3.543	-4117	3.54333	1835		0.54167	2186	0.54167	2097	0.54167	4314
													3.54367	-4110	3.544	1842		0.55	2186	0.55	2097	0.55	4314
													3.54433	-4104	3.54467	1849		0.55833	2185	0.55833	2097	0.55833	4313
													3.545	-4098	3.54533	1856		0.56667	2185	0.56667	2097	0.56667	4313
													3.54567	-4093	3.546	1863		0.575	2186	0.575	2097	0.575	4312
													3.54633	-4087	3.54667	1869		0.58333	2185	0.58333	2097	0.58333	4311
													3.547	-4082	3.54733	1875		0.59167	2185	0.59167	2096	0.59167	4311
													3.54767	-4077	3.548	1881		0.6	2184	0.6	2096	0.6	4310
													3.54833	-4072	3.54867	1886		0.60833	2184	0.60833	2096	0.60833	4311
													3.549	-4069	3.54933	1892		0.61667	2184	0.61667	2095	0.61667	4311
													3.54967	-4067	3.55	1897		0.625	2182	0.625	2094	0.625	4310
													3.55033	-4065	3.55067	1901		0.63333	2182	0.63333	2093	0.63333	4310
													3.551	-4063	3.55133	1905		0.64167	2181	0.64167	2092	0.64167	4309
													3.55167	-4061	3.552	1909		0.65	2180	0.65	2091	0.65	4308
													3.55233	-4059	3.55267	1913		0.65833	2180	0.65833	2092	0.65833	4307
													3.553	-4056	3.55333	1917		0.66667	2180	0.66667	2092	0.66667	4306
													3.55367	-4053	3.554	1921		0.675	2179	0.675	2091	0.675	4305
													3.55433	-4050	3.55467	1925		0.68333	2179	0.68333	2090	0.68333	4304
													3.555	-4046	3.55533	1929		0.69167	2178	0.69167	2089	0.69167	4303
													3.55567	-4041	3.556	1933		0.7	2177	0.7	2088	0.7	4304
													3.55633	-4036	3.55667	1937		0.70833	2177	0.70833	2089	0.70833	4304
													3.557	-4032	3.55733	1942		0.71667	2177	0.71667	2090	0.71667	4303
													3.55767	-4027	3.558	1946		0.725	2175	0.725	2090	0.725	4302
													3.55833	-4022	3.55867	1951		0.73333	2175	0.73333	2090	0.73333	4302
													3.559	-4018	3.55933	1955		0.74167	2175	0.74167	2089	0.74167	4302
													3.55967	-4015	3.56	1960		0.75	2174	0.75	2089	0.75	4302
													3.56033	-4011	3.56067	1965		0.75833	2174	0.75833	2088	0.75833	4302
													3.561	-4007	3.56133	1970		0.76667	2173	0.76667	2088	0.76667	4301
													3.56167	-4003	3.562	1975		0.775	2172	0.775	2087	0.775	4300
													3.56233	-3999	3.56267	1981		0.78333	2171	0.78333	2086	0.78333	4300
													3.563	-3993	3.56333	1987		0.79167	2170	0.79167	2086	0.79167	4300
													3.56367	-3988	3.564	1995		0.8	2171	0.8	2085	0.8	4300
													3.56433	-3982	3.56467	2002		0.80833	2172	0.80833	2085	0.80833	4300
													3.565	-3976	3.56533	2010		0.81667	2172	0.81667	2085	0.81667	4298
													3.56567	-3969	3.566	2018		0.825	2170	0.825	2085	0.825	4297
													3.56633	-3963	3.56667	2025		0.83333	2168	0.83333	2083	0.83333	4296
													3.567	-3956	3.56733	2033		0.84167	2168	0.84167	2082	0.84167	4296
													3.56767	-3949	3.568	2040		0.85	2168	0.85	2081	0.85	4296
													3.56833	-3942	3.56867	2048		0.85833	2168	0.85833	2081	0.85833	4295
													3.569	-3935	3.56933	2056		0.86667	2168	0.86667	2080	0.86667	4294
													3.56967	-3928	3.57	2063		0.875	2166	0.875	2079	0.875	4293
													3.57033	-3920	3.57067	2071		0.88333	2165	0.88333	2078	0.88333	4292
													3.571	-3912	3.57133	2078		0.89167	2164	0.89167	2078	0.89167	4291
													3.57167	-3904	3.572	2085		0.9	2164	0.9	2078	0.9	4290
													3.57233	-3896	3.57267	2091		0.90833	2164	0.90833	2078	0.90833	4290
													3.573	-3890	3.57333	2097		0.91667	2164	0.91667	2079	0.91667	4290
													3.57367	-3884	3.574	2102		0.925	2164	0.925	2079	0.925	4289
													3.57433	-3878	3.57467	2108		0.93333	2163	0.93333	2079	0.93333	4288
													3.575	-3873	3.57533	2114		0.94167	2162	0.94167	2078	0.94167	4288
													3.57567	-3868	3.576	2120		0.95	2162	0.95	2078	0.95	4288
													3.57633	-3862	3.57667	2126		0.95833	2162	0.95833	2078	0.95833	4287
													3.577	-3856	3.57733	2132		0.96667	2161	0.96667	2077	0.96667	4286
													3.57767	-3850	3.578	2137		0.975	2161	0.975	2077	0.975	4287
													3.57833	-3846	3.57867	2143		0.98333	2161	0.98333	2075	0.98333	4288
													3.579	-3841	3.57933	2148		0.99167	2160	0.99167	2074	0.99167	4287
													3.57967	-3835	3.58	2153		1	2159	1	2074	1	4286
													3.58033	-3830	3.58067	2159		1.00833	2158	1.00833	2074	1.00833	4285
													3.581	-3825	3.58133	2165		1.01667	2158	1.01667	2074	1.01667	4286
													3.58167	-3819	3.582	2171		1.025	2157	1.025	2073	1.025	4285
													3.58233	-3814	3.58267	2177		1.03333	2156	1.03333	2072	1.03333	4285
													3.583	-3809	3.58333	2184		1.04167	2155	1.04167	2071	1.04167	4283
													3.58367	-3804	3.584	2191		1.05	2155	1.05	2070	1.05	4282
													3.58433	-3799	3.58467	2199		1.05833	2155	1.05833	2070	1.05833	4281
													3.585	-3794	3.58533	2207		1.06667	2155	1.06667	2071	1.06667	4281
													3.58567	-3788	3.586	2215		1.075	2155	1.075	2070	1.075	4281
													3.58633	-3780	3.58667	2223		1.08333	2154	1.08333	2068	1.08333	4280
													3.587	-3772	3.58733	2231		1.09167	2154	1.09167	2069	1.09167	4279
													3.58767	-3764	3.588	2239		1.1	2154	1.1	2069	1.1	4279
													3.58833	-3755	3.58867	2247		1.10833	2154	1.10833	2069	1.10833	4278
													3.589	-3745	3.58933	2255		1.11667	2153	1.11667	2069	1.11667	4278
													3.58967	-3736	3.59	2262		1.125	2151	1.125	2068	1.125	4278
													3.59033	-3726	3.59067	2270		1.13333	2150	1.13333	2067	1.13333	4277
													3.591	-3716	3.59133	2277		1.14167	2149	1.14167	2067	1.14167	4276
													3.59167	-3707	3.592	2285		1.15	2149	1.15	2067	1.15	4275
													3.59233	-3697	3.59267	2293		1.15833	2148	1.15833	2066	1.15833	4275
													3.593	-3687	3.59333	2301		1.16667	2148	1.16667	2065	1.16667	4276
													3.59367	-3677	3.594	2308		1.175	2147	1.175	2065	1.175	4276
													3.59433	-3666	3.59467	2316		1.18333	2146	1.18333	2065	1.18333	4275
													3.595	-3654	3.59533	2323		1.19167	2145	1.19167	2065	1.19167	4274
													3.59567	-3643	3.596	2331		1.2	2145	1.2	2064	1.2	4273
													3.59633	-3631	3.59667	2339		1.20833	2146	1.20833	2064	1.20833	4273
													3.597	-3620	3.59733	2347		1.21667	2147	1.21667	2064	1.21667	4274
													3.59767	-3609	3.598	2356		1.225	2147	1.225	2064	1.225	4273
													3.59833	-3598	3.59867	2364		1.23333	2147	1.23333	2062	1.23333	4272
													3.599	-3586	3.59933	2371		1.24167	2147	1.24167	2060	1.24167	4272
													3.59967	-3575	3.6	2379		1.25	2146	1.25	2058	1.25	4272
													3.60033	-3565	3.60067	2387		1.25833	2145	1.25833	2057	1.25833	4272
													3.601	-3555	3.60133	2395		1.26667	2144	1.26667	2057	1.26667	4272
													3.60167	-3546	3.602	2404		1.275	2142	1.275	2057	1.275	4271
													3.60233	-3537	3.60267	2412		1.28333	2141	1.28333	2057	1.28333	4269
													3.603	-3529	3.60333	2421		1.29167	2141	1.29167	2058	1.29167	4268
													3.60367	-3520	3.604	2430		1.3	2141	1.3	2058	1.3	4267
													3.60433	-3510	3.60467	2439		1.30833	2140	1.30833	2057	1.30833	4267
													3.605	-3502	3.60533	2449		1.31667	2138	1.31667	2057	1.31667	4267
													3.60567	-3493	3.606	2459		1.325	2137	1.325	2058	1.325	4266
													3.60633	-3485	3.60667	2469		1.33333	2135	1.33333	2058	1.33333	4265
													3.607	-3477	3.60733	2479		1.34167	2134	1.34167	2058	1.34167	4263
													3.60767	-3469	3.608	2490		1.35	2134	1.35	2057	1.35	4262
													3.60833	-3460	3.60867	2500		1.35833	2135	1.35833	2057	1.35833	4262
													3.609	-3452	3.60933	2511		1.36667	2135	1.36667	2057	1.36667	4262
													3.60967	-3444	3.61	2521		1.375	2134	1.375	2056	1.375	4262
													3.61033	-3434	3.61067	2532		1.38333	2134	1.38333	2055	1.38333	4262
													3.611	-3423	3.61133	2542		1.39167	2135	1.39167	2054	1.39167	4261
													3.61167	-3413	3.612	2552		1.4	2135	1.4	2055	1.4	4259
													3.61233	-3402	3.61267	2562		1.40833	2134	1.40833	2055	1.40833	4258
													3.613	-3392	3.61333	2571		1.41667	2133	1.41667	2055	1.41667	4257
													3.61367	-3380	3.614	2580		1.425	2132	1.425	2054	1.425	4258
													3.61433	-3369	3.61467	2588		1.43333	2132	1.43333	2052	1.43333	4258
													3.615	-3359	3.61533	2596		1.44167	2131	1.44167	2051	1.44167	4258
													3.61567	-3348	3.616	2605		1.45	2130	1.45	2052	1.45	4258
													3.61633	-3339	3.61667	2614		1.45833	2130	1.45833	2052	1.45833	4257
													3.617	-3330	3.61733	2624		1.46667	2129	1.46667	2051	1.46667	4256
													3.61767	-3321	3.618	2634		1.475	2129	1.475	2051	1.475	4256
													3.61833	-3313	3.61867	2645		1.48333	2129	1.48333	2051	1.48333	4255
													3.619	-3305	3.61933	2655		1.49167	2129	1.49167	2051	1.49167	4255
													3.61967	-3298	3.62	2665		1.5	2127	1.5	2051	1.5	4256
													3.62033	-3291	3.62067	2675		1.50833	2126	1.50833	2049	1.50833	4255
													3.621	-3286	3.62133	2685		1.51667	2126	1.51667	2048	1.51667	4254
													3.62167	-3280	3.622	2695		1.525	2125	1.525	2048	1.525	4252
													3.62233	-3275	3.62267	2705		1.53333	2125	1.53333	2047	1.53333	4252
													3.623	-3270	3.62333	2715		1.54167	2124	1.54167	2047	1.54167	4251
													3.62367	-3266	3.624	2725		1.55	2124	1.55	2046	1.55	4250
													3.62433	-3261	3.62467	2736		1.55833	2124	1.55833	2045	1.55833	4250
													3.625	-3256	3.62533	2747		1.56667	2123	1.56667	2043	1.56667	4251
													3.62567	-3252	3.626	2758		1.575	2121	1.575	2043	1.575	4251
													3.62633	-3246	3.62667	2769		1.58333	2120	1.58333	2044	1.58333	4251
													3.627	-3241	3.62733	2780		1.59167	2121	1.59167	2045	1.59167	4249
													3.62767	-3235	3.628	2792		1.6	2121	1.6	2046	1.6	4248
													3.62833	-3229	3.62867	2804		1.60833	2121	1.60833	2046	1.60833	4247
													3.629	-3224	3.62933	2816		1.61667	2120	1.61667	2046	1.61667	4247
													3.62967	-3217	3.63	2829		1.625	2120	1.625	2045	1.625	4248
													3.63033	-3210	3.63067	2842		1.63333	2119	1.63333	2044	1.63333	4248
													3.631	-3202	3.63133	2855		1.64167	2119	1.64167	2043	1.64167	4247
													3.63167	-3194	3.632	2869		1.65	2118	1.65	2042	1.65	4247
													3.63233	-3184	3.63267	2882		1.65833	2116	1.65833	2040	1.65833	4246
													3.633	-3174	3.63333	2895		1.66667	2115	1.66667	2039	1.66667	4246
													3.63367	-3163	3.634	2908		1.675	2114	1.675	2039	1.675	4246
													3.63433	-3150	3.63467	2921		1.68333	2113	1.68333	2040	1.68333	4246
													3.635	-3137	3.63533	2933		1.69167	2113	1.69167	2041	1.69167	4246
													3.63567	-3123	3.636	2945		1.7	2112	1.7	2040	1.7	4245
													3.63633	-3109	3.63667	2957		1.70833	2112	1.70833	2040	1.70833	4243
													3.637	-3094	3.63733	2968		1.71667	2113	1.71667	2040	1.71667	4241
													3.63767	-3079	3.638	2979		1.725	2113	1.725	2039	1.725	4241
													3.63833	-3063	3.63867	2991		1.73333	2112	1.73333	2039	1.73333	4241
													3.639	-3047	3.63933	3002		1.74167	2112	1.74167	2040	1.74167	4240
													3.63967	-3030	3.64	3013		1.75	2112	1.75	2039	1.75	4239
													3.64033	-3012	3.64067	3024		1.75833	2112	1.75833	2037	1.75833	4238
													3.641	-2993	3.64133	3035		1.76667	2112	1.76667	2036	1.76667	4237
													3.64167	-2975	3.642	3045		1.775	2110	1.775	2035	1.775	4238
													3.64233	-2957	3.64267	3056		1.78333	2108	1.78333	2035	1.78333	4239
													3.643	-2939	3.64333	3066		1.79167	2107	1.79167	2035	1.79167	4239
													3.64367	-2921	3.644	3077		1.8	2106	1.8	2035	1.8	4238
													3.64433	-2903	3.64467	3088		1.80833	2105	1.80833	2035	1.80833	4237
													3.645	-2885	3.64533	3099		1.81667	2105	1.81667	2035	1.81667	4236
													3.64567	-2868	3.646	3111		1.825	2105	1.825	2035	1.825	4235
													3.64633	-2850	3.64667	3123		1.83333	2105	1.83333	2035	1.83333	4234
													3.647	-2831	3.64733	3136		1.84167	2105	1.84167	2034	1.84167	4233
													3.64767	-2812	3.648	3149		1.85	2105	1.85	2034	1.85	4234
													3.64833	-2794	3.64867	3163		1.85833	2105	1.85833	2033	1.85833	4232
													3.649	-2775	3.64933	3178		1.86667	2105	1.86667	2032	1.86667	4230
													3.64967	-2757	3.65	3193		1.875	2104	1.875	2032	1.875	4231
													3.65033	-2740	3.65067	3208		1.88333	2104	1.88333	2033	1.88333	4231
													3.651	-2722	3.65133	3222		1.89167	2103	1.89167	2033	1.89167	4230
													3.65167	-2704	3.652	3238		1.9	2102	1.9	2033	1.9	4230
													3.65233	-2687	3.65267	3254		1.90833	2100	1.90833	2032	1.90833	4230
													3.653	-2671	3.65333	3270		1.91667	2099	1.91667	2030	1.91667	4230
													3.65367	-2655	3.654	3287		1.925	2097	1.925	2031	1.925	4229
													3.65433	-2637	3.65467	3304		1.93333	2097	1.93333	2031	1.93333	4228
													3.655	-2618	3.65533	3321		1.94167	2097	1.94167	2030	1.94167	4228
													3.65567	-2600	3.656	3338		1.95	2097	1.95	2028	1.95	4227
													3.65633	-2580	3.65667	3355		1.95833	2096	1.95833	2028	1.95833	4228
													3.657	-2561	3.65733	3372		1.96667	2095	1.96667	2027	1.96667	4227
													3.65767	-2542	3.658	3389		1.975	2095	1.975	2027	1.975	4227
													3.65833	-2523	3.65867	3406		1.98333	2094	1.98333	2026	1.98333	4226
													3.659	-2504	3.65933	3423		1.99167	2094	1.99167	2026	1.99167	4225
													3.65967	-2485	3.66	3440		2	2095	2	2027	2	4226
													3.66033	-2467	3.66067	3458		2.00833	2094	2.00833	2028	2.00833	4226
													3.661	-2449	3.66133	3475		2.01667	2093	2.01667	2028	2.01667	4226
													3.66167	-2432	3.662	3492		2.025	2092	2.025	2027	2.025	4225
													3.66233	-2415	3.66267	3509		2.03333	2091	2.03333	2026	2.03333	4223
													3.663	-2399	3.66333	3526		2.04167	2091	2.04167	2024	2.04167	4221
													3.66367	-2384	3.664	3543		2.05	2091	2.05	2023	2.05	4221
													3.66433	-2370	3.66467	3559		2.05833	2090	2.05833	2024	2.05833	4221
													3.665	-2355	3.66533	3576		2.06667	2089	2.06667	2024	2.06667	4221
													3.66567	-2341	3.666	3593		2.075	2089	2.075	2025	2.075	4220
													3.66633	-2327	3.66667	3611		2.08333	2089	2.08333	2024	2.08333	4219
													3.667	-2313	3.66733	3628		2.09167	2089	2.09167	2023	2.09167	4218
													3.66767	-2300	3.668	3646		2.1	2089	2.1	2023	2.1	4216
													3.66833	-2287	3.66867	3664		2.10833	2089	2.10833	2022	2.10833	4216
													3.669	-2275	3.66933	3681		2.11667	2088	2.11667	2023	2.11667	4216
													3.66967	-2265	3.67	3698		2.125	2088	2.125	2023	2.125	4217
													3.67033	-2255	3.67067	3714		2.13333	2086	2.13333	2021	2.13333	4217
													3.671	-2245	3.67133	3730		2.14167	2085	2.14167	2020	2.14167	4217
													3.67167	-2235	3.672	3746		2.15	2084	2.15	2019	2.15	4218
													3.67233	-2225	3.67267	3761		2.15833	2083	2.15833	2020	2.15833	4218
													3.673	-2215	3.67333	3776		2.16667	2083	2.16667	2020	2.16667	4217
													3.67367	-2205	3.674	3791		2.175	2081	2.175	2020	2.175	4215
													3.67433	-2195	3.67467	3805		2.18333	2081	2.18333	2020	2.18333	4215
													3.675	-2185	3.67533	3819		2.19167	2080	2.19167	2020	2.19167	4214
													3.67567	-2176	3.676	3832		2.2	2079	2.2	2019	2.2	4213
													3.67633	-2166	3.67667	3846		2.20833	2079	2.20833	2017	2.20833	4213
													3.677	-2154	3.67733	3860		2.21667	2079	2.21667	2016	2.21667	4213
													3.67767	-2142	3.678	3874		2.225	2078	2.225	2017	2.225	4213
													3.67833	-2129	3.67867	3889		2.23333	2079	2.23333	2017	2.23333	4213
													3.679	-2114	3.67933	3904		2.24167	2079	2.24167	2017	2.24167	4212
													3.67967	-2099	3.68	3920		2.25	2078	2.25	2018	2.25	4210
													3.68033	-2084	3.68067	3937		2.25833	2078	2.25833	2018	2.25833	4209
													3.681	-2068	3.68133	3954		2.26667	2077	2.26667	2018	2.26667	4209
													3.68167	-2050	3.682	3972		2.275	2076	2.275	2017	2.275	4209
													3.68233	-2032	3.68267	3990		2.28333	2076	2.28333	2016	2.28333	4208
													3.683	-2013	3.68333	4009		2.29167	2077	2.29167	2016	2.29167	4207
													3.68367	-1994	3.684	4028		2.3	2078	2.3	2015	2.3	4206
													3.68433	-1973	3.68467	4047		2.30833	2078	2.30833	2014	2.30833	4206
													3.685	-1951	3.68533	4068		2.31667	2077	2.31667	2013	2.31667	4206
													3.68567	-1928	3.686	4088		2.325	2076	2.325	2013	2.325	4206
													3.68633	-1904	3.68667	4110		2.33333	2074	2.33333	2012	2.33333	4206
													3.687	-1879	3.68733	4132		2.34167	2073	2.34167	2011	2.34167	4205
													3.68767	-1854	3.688	4154		2.35	2071	2.35	2011	2.35	4205
													3.68833	-1828	3.68867	4178		2.35833	2070	2.35833	2011	2.35833	4204
													3.689	-1801	3.68933	4202		2.36667	2069	2.36667	2010	2.36667	4204
													3.68967	-1772	3.69	4227		2.375	2069	2.375	2009	2.375	4202
													3.69033	-1742	3.69067	4253		2.38333	2068	2.38333	2009	2.38333	4202
													3.691	-1711	3.69133	4280		2.39167	2068	2.39167	2009	2.39167	4202
													3.69167	-1679	3.692	4308		2.4	2067	2.4	2010	2.4	4201
													3.69233	-1648	3.69267	4338		2.40833	2067	2.40833	2012	2.40833	4200
													3.693	-1617	3.69333	4369		2.41667	2066	2.41667	2012	2.41667	4200
													3.69367	-1586	3.694	4401		2.425	2065	2.425	2011	2.425	4201
													3.69433	-1553	3.69467	4435		2.43333	2065	2.43333	2009	2.43333	4200
													3.695	-1520	3.69533	4469		2.44167	2065	2.44167	2008	2.44167	4199
													3.69567	-1487	3.696	4504		2.45	2064	2.45	2008	2.45	4199
													3.69633	-1453	3.69667	4541		2.45833	2063	2.45833	2007	2.45833	4198
													3.697	-1418	3.69733	4579		2.46667	2063	2.46667	2007	2.46667	4197
													3.69767	-1384	3.698	4618		2.475	2062	2.475	2006	2.475	4196
													3.69833	-1350	3.69867	4658		2.48333	2061	2.48333	2005	2.48333	4196
													3.699	-1316	3.69933	4699		2.49167	2060	2.49167	2005	2.49167	4195
													3.69967	-1280	3.7	4742		2.5	2060	2.5	2005	2.5	4194
													3.70033	-1244	3.70067	4785		2.50833	2060	2.50833	2004	2.50833	4194
													3.701	-1206	3.70133	4830		2.51667	2060	2.51667	2003	2.51667	4193
													3.70167	-1167	3.702	4877		2.525	2060	2.525	2003	2.525	4193
													3.70233	-1128	3.70267	4926		2.53333	2061	2.53333	2003	2.53333	4193
													3.703	-1088	3.70333	4979		2.54167	2061	2.54167	2003	2.54167	4192
													3.70367	-1046	3.704	5034		2.55	2061	2.55	2003	2.55	4192
													3.70433	-1003	3.70467	5092		2.55833	2060	2.55833	2003	2.55833	4192
													3.705	-958	3.70533	5153		2.56667	2059	2.56667	2003	2.56667	4192
													3.70567	-911	3.706	5218		2.575	2059	2.575	2002	2.575	4192
													3.70633	-861	3.70667	5286		2.58333	2058	2.58333	2002	2.58333	4192
													3.707	-809	3.70733	5357		2.59167	2057	2.59167	2001	2.59167	4191
													3.70767	-753	3.708	5433		2.6	2056	2.6	2001	2.6	4189
													3.70833	-695	3.70867	5514		2.60833	2055	2.60833	2001	2.60833	4188
													3.709	-633	3.70933	5601		2.61667	2054	2.61667	2001	2.61667	4188
													3.70967	-569	3.71	5694		2.625	2054	2.625	2001	2.625	4188
													3.71033	-500	3.71067	5795		2.63333	2053	2.63333	2001	2.63333	4188
													3.711	-428	3.71133	5905		2.64167	2054	2.64167	2001	2.64167	4188
													3.71167	-352	3.712	6026		2.65	2053	2.65	2001	2.65	4186
													3.71233	-273	3.71267	6160		2.65833	2053	2.65833	2000	2.65833	4185
													3.713	-189	3.71333	6308		2.66667	2053	2.66667	1999	2.66667	4184
													3.71367	-101	3.714	6471		2.675	2052	2.675	1998	2.675	4184
													3.71433	-8	3.71467	6652		2.68333	2051	2.68333	1998	2.68333	4183
													3.715	90	3.71533	6852		2.69167	2050	2.69167	1999	2.69167	4182
													3.71567	194	3.716	7074		2.7	2049	2.7	2000	2.7	4181
													3.71633	307	3.71667	7320		2.70833	2049	2.70833	1999	2.70833	4181
													3.717	430	3.71733	7593		2.71667	2048	2.71667	1998	2.71667	4182
													3.71767	563	3.718	7895		2.725	2048	2.725	1998	2.725	4183
													3.71833	709	3.71867	8230		2.73333	2048	2.73333	1998	2.73333	4183
													3.719	869	3.71933	8599		2.74167	2048	2.74167	1997	2.74167	4184
													3.71967	1045	3.72	9005		2.75	2048	2.75	1996	2.75	4183
													3.72033	1238	3.72067	9451		2.75833	2046	2.75833	1994	2.75833	4182
													3.721	1451	3.72133	9943		2.76667	2045	2.76667	1993	2.76667	4181
													3.72167	1687	3.722	10482		2.775	2044	2.775	1994	2.775	4180
													3.72233	1949	3.72267	11073		2.78333	2044	2.78333	1995	2.78333	4179
													3.723	2238	3.72333	11718		2.79167	2044	2.79167	1995	2.79167	4179
													3.72367	2559	3.724	12420		2.8	2044	2.8	1994	2.8	4179
													3.72433	2913	3.72467	13184		2.80833	2044	2.80833	1993	2.80833	4179
													3.725	3307	3.72533	14012		2.81667	2043	2.81667	1992	2.81667	4179
													3.72567	3740	3.726	14908		2.825	2042	2.825	1990	2.825	4179
													3.72633	4219	3.72667	15877		2.83333	2042	2.83333	1990	2.83333	4179
													3.727	4745	3.72733	16919		2.84167	2043	2.84167	1990	2.84167	4179
													3.72767	5324	3.728	18037		2.85	2042	2.85	1988	2.85	4179
													3.72833	5956	3.72867	19233		2.85833	2041	2.85833	1988	2.85833	4178
													3.729	6647	3.72933	20507		2.86667	2040	2.86667	1988	2.86667	4177
													3.72967	7397	3.73	21859		2.875	2040	2.875	1989	2.875	4176
													3.73033	8210	3.73067	23289		2.88333	2040	2.88333	1989	2.88333	4175
													3.731	9088	3.73133	24803		2.89167	2039	2.89167	1990	2.89167	4175
													3.73167	10032	3.732	26404		2.9	2038	2.9	1990	2.9	4174
													3.73233	11046	3.73267	28090		2.90833	2038	2.90833	1989	2.90833	4173
													3.733	12130	3.73333	29859		2.91667	2038	2.91667	1988	2.91667	4172
													3.73367	13289	3.734	31703		2.925	2039	2.925	1988	2.925	4173
													3.73433	14524	3.73467	33620		2.93333	2039	2.93333	1987	2.93333	4173
													3.735	15837	3.73533	35606		2.94167	2039	2.94167	1986	2.94167	4172
													3.73567	17226	3.736	37663		2.95	2037	2.95	1986	2.95	4172
													3.73633	18692	3.73667	39791		2.95833	2037	2.95833	1986	2.95833	4172
													3.737	20235	3.73733	41986		2.96667	2037	2.96667	1985	2.96667	4172
													3.73767	21858	3.738	44248		2.975	2037	2.975	1985	2.975	4172
													3.73833	23560	3.73867	46579		2.98333	2036	2.98333	1986	2.98333	4172
													3.739	25340	3.73933	48985		2.99167	2035	2.99167	1987	2.99167	4171
													3.73967	27199	3.74	51471		3	2035	3	1986	3	4170
													3.74033	29134	3.74067	54037		3.00833	2034	3.00833	1985	3.00833	4169
													3.741	31147	3.74133	56684		3.01667	2033	3.01667	1985	3.01667	4168
													3.74167	33240	3.742	59404		3.025	2032	3.025	1984	3.025	4167
													3.74233	35413	3.74267	62191		3.03333	2032	3.03333	1985	3.03333	4166
													3.743	37663	3.74333	65044		3.04167	2032	3.04167	1985	3.04167	4166
													3.74367	39987	3.744	67966		3.05	2032	3.05	1984	3.05	4165
													3.74433	42387	3.74467	70955		3.05833	2032	3.05833	1982	3.05833	4165
													3.745	44864	3.74533	74003		3.06667	2032	3.06667	1981	3.06667	4165
													3.74567	47420	3.746	77108		3.075	2031	3.075	1981	3.075	4165
													3.74633	50053	3.74667	80260		3.08333	2031	3.08333	1979	3.08333	4165
													3.747	52759	3.74733	83457		3.09167	2030	3.09167	1979	3.09167	4164
													3.74767	55530	3.748	86702		3.1	2029	3.1	1979	3.1	4162
													3.74833	58359	3.74867	89993		3.10833	2028	3.10833	1979	3.10833	4162
													3.749	61243	3.74933	93330		3.11667	2027	3.11667	1980	3.11667	4162
													3.74967	64181	3.75	96716		3.125	2026	3.125	1981	3.125	4161
													3.75033	67167	3.75067	100149		3.13333	2025	3.13333	1981	3.13333	4160
													3.751	70200	3.75133	103626		3.14167	2025	3.14167	1982	3.14167	4159
													3.75167	73282	3.752	107138		3.15	2025	3.15	1982	3.15	4159
													3.75233	76418	3.75267	110673		3.15833	2025	3.15833	1980	3.15833	4158
													3.753	79609	3.75333	114224		3.16667	2026	3.16667	1979	3.16667	4159
													3.75367	82846	3.754	117791		3.175	2025	3.175	1978	3.175	4160
													3.75433	86121	3.75467	121369		3.18333	2024	3.18333	1977	3.18333	4160
													3.755	89427	3.75533	124949		3.19167	2023	3.19167	1977	3.19167	4158
													3.75567	92757	3.756	128519		3.2	2022	3.2	1976	3.2	4157
													3.75633	96104	3.75667	132083		3.20833	2021	3.20833	1976	3.20833	4156
													3.757	99467	3.75733	135645		3.21667	2021	3.21667	1975	3.21667	4155
													3.75767	102843	3.758	139208		3.225	2021	3.225	1974	3.225	4156
													3.75833	106235	3.75867	142779		3.23333	2021	3.23333	1974	3.23333	4156
													3.759	109649	3.75933	146361		3.24167	2020	3.24167	1974	3.24167	4156
													3.75967	113084	3.76	149952		3.25	2020	3.25	1975	3.25	4156
													3.76033	116539	3.76067	153545		3.25833	2019	3.25833	1975	3.25833	4155
													3.761	120014	3.76133	157134		3.26667	2018	3.26667	1975	3.26667	4154
													3.76167	123515	3.762	160720		3.275	2018	3.275	1975	3.275	4153
													3.76233	127045	3.76267	164308		3.28333	2018	3.28333	1974	3.28333	4153
													3.763	130595	3.76333	167899		3.29167	2017	3.29167	1973	3.29167	4153
													3.76367	134153	3.764	171495		3.3	2016	3.3	1972	3.3	4152
													3.76433	137722	3.76467	175098		3.30833	2016	3.30833	1971	3.30833	4151
													3.765	141302	3.76533	178710		3.31667	2016	3.31667	1971	3.31667	4151
													3.76567	144892	3.766	182325		3.325	2017	3.325	1971	3.325	4150
													3.76633	148495	3.76667	185947		3.33333	2017	3.33333	1971	3.33333	4150
													3.767	152117	3.76733	189576		3.34167	2018	3.34167	1972	3.34167	4151
													3.76767	155754	3.768	193212		3.35	2017	3.35	1972	3.35	4151
													3.76833	159404	3.76867	196870		3.35833	2018	3.35833	1970	3.35833	4151
													3.769	163067	3.76933	200567		3.36667	2018	3.36667	1970	3.36667	4149
													3.76967	166754	3.77	204291		3.375	2017	3.375	1973	3.375	4148
													3.77033	170466	3.77067	208034		3.38333	2016	3.38333	1975	3.38333	4148
													3.771	174200	3.77133	211796		3.39167	2016	3.39167	1974	3.39167	4148
													3.77167	177957	3.772	215576		3.4	2017	3.4	1973	3.4	4147
													3.77233	181722	3.77267	219368		3.40833	2016	3.40833	1972	3.40833	4147
													3.773	185479	3.77333	223177		3.41667	2015	3.41667	1971	3.41667	4147
													3.77367	189234	3.774	227017		3.425	2014	3.425	1969	3.425	4147
													3.77433	192980	3.77467	230888		3.43333	2013	3.43333	1968	3.43333	4147
													3.775	196726	3.77533	234797		3.44167	2012	3.44167	1968	3.44167	4146
													3.77567	200485	3.776	238726		3.45	2012	3.45	1968	3.45	4145
													3.77633	204261	3.77667	242661		3.45833	2012	3.45833	1967	3.45833	4143
													3.777	208044	3.77733	246602		3.46667	2011	3.46667	1967	3.46667	4142
													3.77767	211814	3.778	250541		3.475	2011	3.475	1968	3.475	4142
													3.77833	215561	3.77867	254466		3.48333	2010	3.48333	1968	3.48333	4142
													3.779	219278	3.77933	258382		3.49167	2010	3.49167	1967	3.49167	4141
													3.77967	222977	3.78	262291		3.5	2010	3.5	1967	3.5	4140
													3.78033	226687	3.78067	266190		3.50833	2009	3.50833	1967	3.50833	4140
													3.781	230432	3.78133	270061		3.51667	2008	3.51667	1967	3.51667	4140
													3.78167	234219	3.782	273905		3.525	2008	3.525	1967	3.525	4140
													3.78233	238049	3.78267	277738		3.53333	2008	3.53333	1966	3.53333	4140
													3.783	241933	3.78333	281570		3.54167	2008	3.54167	1966	3.54167	4141
													3.78367	245886	3.784	285408		3.55	2008	3.55	1965	3.55	4141
													3.78433	249900	3.78467	289257		3.55833	2009	3.55833	1964	3.55833	4141
													3.785	253951	3.78533	293129		3.56667	2009	3.56667	1963	3.56667	4141
													3.78567	258035	3.786	297030		3.575	2008	3.575	1962	3.575	4140
													3.78633	262162	3.78667	300964		3.58333	2007	3.58333	1962	3.58333	4139
													3.787	266310	3.78733	304930		3.59167	2007	3.59167	1962	3.59167	4138
													3.78767	270457	3.788	308934		3.6	2007	3.6	1961	3.6	4138
													3.78833	274602	3.78867	312970		3.60833	2006	3.60833	1961	3.60833	4136
													3.789	278725	3.78933	317007		3.61667	2005	3.61667	1961	3.61667	4135
													3.78967	282808	3.79	321025		3.625	2005	3.625	1960	3.625	4135
													3.79033	286847	3.79067	325023		3.63333	2006	3.63333	1960	3.63333	4136
													3.791	290836	3.79133	329022		3.64167	2005	3.64167	1960	3.64167	4136
													3.79167	294772	3.792	333023		3.65	2005	3.65	1960	3.65	4136
													3.79233	298641	3.79267	337018		3.65833	2005	3.65833	1960	3.65833	4135
													3.793	302440	3.79333	341014		3.66667	2004	3.66667	1960	3.66667	4135
													3.79367	306173	3.794	345012		3.675	2003	3.675	1960	3.675	4134
													3.79433	309851	3.79467	348986		3.68333	2002	3.68333	1961	3.68333	4133
													3.795	313490	3.79533	352908		3.69167	2002	3.69167	1961	3.69167	4131
													3.79567	317113	3.796	356767		3.7	2001	3.7	1961	3.7	4130
													3.79633	320746	3.79667	360566		3.70833	2001	3.70833	1960	3.70833	4130
													3.797	324407	3.79733	364310		3.71667	2002	3.71667	1959	3.71667	4130
													3.79767	328102	3.798	368005		3.725	2002	3.725	1958	3.725	4130
													3.79833	331845	3.79867	371657		3.73333	2002	3.73333	1957	3.73333	4129
													3.799	335640	3.79933	375268		3.74167	2002	3.74167	1955	3.74167	4129
													3.79967	339463	3.8	378854		3.75	2002	3.75	1956	3.75	4128
													3.80033	343286	3.80067	382423		3.75833	2001	3.75833	1956	3.75833	4128
													3.801	347096	3.80133	385976		3.76667	2001	3.76667	1956	3.76667	4129
													3.80167	350872	3.802	389524		3.775	2001	3.775	1956	3.775	4128
													3.80233	354615	3.80267	393050		3.78333	2001	3.78333	1956	3.78333	4127
													3.803	358326	3.80333	396547		3.79167	2001	3.79167	1956	3.79167	4126
													3.80367	362012	3.804	400000		3.8	1999	3.8	1955	3.8	4125
													3.80433	365676	3.80467	403405		3.80833	1999	3.80833	1955	3.80833	4125
													3.805	369308	3.80533	406788		3.81667	1998	3.81667	1955	3.81667	4125
													3.80567	372882	3.806	410187		3.825	1998	3.825	1955	3.825	4124
													3.80633	376371	3.80667	413611		3.83333	1998	3.83333	1955	3.83333	4122
													3.807	379790	3.80733	417068		3.84167	1997	3.84167	1955	3.84167	4121
													3.80767	383178	3.808	420555		3.85	1997	3.85	1957	3.85	4122
													3.80833	386585	3.80867	424076		3.85833	1997	3.85833	1956	3.85833	4122
													3.809	390040	3.80933	427630		3.86667	1998	3.86667	1955	3.86667	4122
													3.80967	393550	3.81	431221		3.875	1997	3.875	1953	3.875	4122
													3.81033	397134	3.81067	434848		3.88333	1996	3.88333	1951	3.88333	4122
													3.811	400788	3.81133	438495		3.89167	1995	3.89167	1950	3.89167	4122
													3.81167	404481	3.812	442169		3.9	1995	3.9	1951	3.9	4121
													3.81233	408199	3.81267	445876		3.90833	1995	3.90833	1951	3.90833	4121
													3.813	411961	3.81333	449639		3.91667	1995	3.91667	1951	3.91667	4120
													3.81367	415770	3.814	453490		3.925	1995	3.925	1950	3.925	4120
													3.81433	419600	3.81467	457427		3.93333	1995	3.93333	1951	3.93333	4120
													3.815	423429	3.81533	461415		3.94167	1995	3.94167	1952	3.94167	4118
													3.81567	427245	3.816	465431		3.95	1994	3.95	1951	3.95	4117
													3.81633	431049	3.81667	469476		3.95833	1993	3.95833	1950	3.95833	4116
													3.817	434817	3.81733	473556		3.96667	1992	3.96667	1950	3.96667	4117
													3.81767	438531	3.818	477674		3.975	1992	3.975	1950	3.975	4118
													3.81833	442194	3.81867	481803		3.98333	1992	3.98333	1949	3.98333	4119
													3.819	445822	3.81933	485898		3.99167	1992	3.99167	1948	3.99167	4118
													3.81967	449411	3.82	489908		4	1992	4	1948	4	4118
													3.82033	452955	3.82067	493809		4.00833	1992	4.00833	1947	4.00833	4117
													3.821	456481	3.82133	497634		4.01667	1992	4.01667	1947	4.01667	4116
													3.82167	460019	3.822	501384		4.025	1991	4.025	1946	4.025	4116
													3.82233	463611	3.82267	505066		4.03333	1991	4.03333	1946	4.03333	4115
													3.823	467283	3.82333	508699		4.04167	1990	4.04167	1947	4.04167	4115
													3.82367	471032	3.824	512307		4.05	1989	4.05	1947	4.05	4116
													3.82433	474867	3.82467	515890		4.05833	1990	4.05833	1946	4.05833	4115
													3.825	478762	3.82533	519486		4.06667	1990	4.06667	1946	4.06667	4115
													3.82567	482696	3.826	523142		4.075	1990	4.075	1946	4.075	4116
													3.82633	486686	3.82667	526878		4.08333	1989	4.08333	1946	4.08333	4116
													3.827	490736	3.82733	530672		4.09167	1988	4.09167	1947	4.09167	4115
													3.82767	494827	3.828	534517		4.1	1987	4.1	1947	4.1	4113
													3.82833	498920	3.82867	538427		4.10833	1987	4.10833	1947	4.10833	4112
													3.829	502987	3.82933	542422		4.11667	1988	4.11667	1945	4.11667	4112
													3.82967	507020	3.83	546524		4.125	1987	4.125	1944	4.125	4112
													3.83033	511000	3.83067	550745		4.13333	1986	4.13333	1943	4.13333	4111
													3.831	514917	3.83133	555083		4.14167	1986	4.14167	1942	4.14167	4111
													3.83167	518783	3.832	559525		4.15	1987	4.15	1941	4.15	4112
													3.83233	522631	3.83267	564051		4.15833	1987	4.15833	1941	4.15833	4111
													3.833	526476	3.83333	568643		4.16667	1986	4.16667	1940	4.16667	4109
													3.83367	530339	3.834	573264		4.175	1984	4.175	1940	4.175	4108
													3.83433	534223	3.83467	577867		4.18333	1984	4.18333	1941	4.18333	4107
													3.835	538126	3.83533	582421		4.19167	1985	4.19167	1941	4.19167	4106
													3.83567	542060	3.836	586897		4.2	1985	4.2	1942	4.2	4105
													3.83633	546070	3.83667	591260		4.20833	1984	4.20833	1941	4.20833	4106
													3.837	550182	3.83733	595498		4.21667	1984	4.21667	1940	4.21667	4106
													3.83767	554432	3.838	599636		4.225	1984	4.225	1940	4.225	4107
													3.83833	558829	3.83867	603699		4.23333	1985	4.23333	1940	4.23333	4106
													3.839	563355	3.83933	607691		4.24167	1984	4.24167	1940	4.24167	4106
													3.83967	567942	3.84	611609		4.25	1984	4.25	1940	4.25	4106
													3.84033	572525	3.84067	615434		4.25833	1984	4.25833	1940	4.25833	4105
													3.841	577059	3.84133	619158		4.26667	1984	4.26667	1939	4.26667	4105
													3.84167	581525	3.842	622773		4.275	1984	4.275	1938	4.275	4105
													3.84233	585939	3.84267	626265		4.28333	1984	4.28333	1939	4.28333	4104
													3.843	590284	3.84333	629647		4.29167	1984	4.29167	1938	4.29167	4103
													3.84367	594531	3.844	632925		4.3	1984	4.3	1937	4.3	4103
													3.84433	598685	3.84467	636097		4.30833	1984	4.30833	1937	4.30833	4103
													3.845	602762	3.84533	639114		4.31667	1984	4.31667	1937	4.31667	4104
													3.84567	606771	3.846	641909		4.325	1984	4.325	1936	4.325	4103
													3.84633	610707	3.84667	644387		4.33333	1983	4.33333	1937	4.33333	4102
													3.847	614552	3.84733	646347		4.34167	1982	4.34167	1937	4.34167	4102
													3.84767	618272	3.848	647436		4.35	1981	4.35	1936	4.35	4102
													3.84833	621837	3.84867	647163		4.35833	1980	4.35833	1935	4.35833	4102
													3.849	625277	3.84933	644886		4.36667	1981	4.36667	1934	4.36667	4100
													3.84967	628643	3.85	639968		4.375	1981	4.375	1933	4.375	4099
													3.85033	631929	3.85067	631869		4.38333	1981	4.38333	1934	4.38333	4099
													3.851	635134	3.85133	620367		4.39167	1981	4.39167	1934	4.39167	4099
													3.85167	638297	3.852	605532		4.4	1979	4.4	1934	4.4	4098
													3.85233	641432	3.85267	587695		4.40833	1978	4.40833	1932	4.40833	4097
													3.853	644482	3.85333	567318		4.41667	1978	4.41667	1932	4.41667	4097
													3.85367	647414	3.854	544928		4.425	1979	4.425	1932	4.425	4096
													3.85433	650222	3.85467	521045		4.43333	1979	4.43333	1932	4.43333	4095
													3.855	652833	3.85533	496156		4.44167	1979	4.44167	1931	4.44167	4096
													3.85567	655081	3.856	470690		4.45	1979	4.45	1932	4.45	4097
													3.85633	656758	3.85667	445021		4.45833	1979	4.45833	1931	4.45833	4096
													3.857	657582	3.85733	419458		4.46667	1979	4.46667	1931	4.46667	4095
													3.85767	657088	3.858	394258		4.475	1978	4.475	1931	4.475	4095
													3.85833	654655	3.85867	369626		4.48333	1978	4.48333	1931	4.48333	4095
													3.859	649577	3.85933	345724		4.49167	1977	4.49167	1930	4.49167	4095
													3.85967	641277	3.86	322672		4.5	1976	4.5	1929	4.5	4095
													3.86033	629446	3.86067	300562		4.50833	1976	4.50833	1930	4.50833	4093
													3.861	614166	3.86133	279455		4.51667	1976	4.51667	1930	4.51667	4093
													3.86167	595770	3.862	259390		4.525	1975	4.525	1930	4.525	4093
													3.86233	574750	3.86267	240387		4.53333	1974	4.53333	1930	4.53333	4091
													3.863	551660	3.86333	222448		4.54167	1974	4.54167	1929	4.54167	4091
													3.86367	527052	3.864	205565		4.55	1974	4.55	1927	4.55	4092
													3.86433	501430	3.86467	189719		4.55833	1975	4.55833	1927	4.55833	4092
													3.865	475240	3.86533	174883		4.56667	1975	4.56667	1927	4.56667	4092
													3.86567	448861	3.866	161024		4.575	1975	4.575	1926	4.575	4091
													3.86633	422611	3.86667	148104		4.58333	1975	4.58333	1926	4.58333	4090
													3.867	396754	3.86733	136082		4.59167	1974	4.59167	1927	4.59167	4089
													3.86767	371497	3.868	124915		4.6	1974	4.6	1928	4.6	4089
													3.86833	347002	3.86867	114559		4.60833	1973	4.60833	1928	4.60833	4089
													3.869	323392	3.86933	104970		4.61667	1972	4.61667	1928	4.61667	4088
													3.86967	300758	3.87	96104		4.625	1972	4.625	1929	4.625	4088
													3.87033	279159	3.87067	87917		4.63333	1972	4.63333	1928	4.63333	4087
													3.871	258635	3.87133	80366		4.64167	1972	4.64167	1926	4.64167	4086
													3.87167	239203	3.872	73410		4.65	1973	4.65	1925	4.65	4086
													3.87233	220867	3.87267	67009		4.65833	1972	4.65833	1924	4.65833	4086
													3.873	203615	3.87333	61125		4.66667	1971	4.66667	1925	4.66667	4086
													3.87367	187427	3.874	55721		4.675	1970	4.675	1925	4.675	4085
													3.87433	172276	3.87467	50763		4.68333	1970	4.68333	1925	4.68333	4085
													3.875	158125	3.87533	46219		4.69167	1970	4.69167	1924	4.69167	4084
													3.87567	144935	3.876	42057		4.7	1971	4.7	1925	4.7	4084
													3.87633	132664	3.87667	38247		4.70833	1972	4.70833	1925	4.70833	4083
													3.877	121269	3.87733	34763		4.71667	1972	4.71667	1925	4.71667	4082
													3.87767	110704	3.878	31580		4.725	1971	4.725	1924	4.725	4082
													3.87833	100924	3.87867	28673		4.73333	1969	4.73333	1922	4.73333	4082
													3.879	91882	3.87933	26020		4.74167	1968	4.74167	1922	4.74167	4082
													3.87967	83534	3.88	23600		4.75	1967	4.75	1921	4.75	4082
													3.88033	75836	3.88067	21395		4.75833	1967	4.75833	1921	4.75833	4083
													3.881	68744	3.88133	19385		4.76667	1968	4.76667	1922	4.76667	4083
													3.88167	62218	3.882	17556		4.775	1968	4.775	1922	4.775	4083
													3.88233	56219	3.88267	15891		4.78333	1968	4.78333	1920	4.78333	4082
													3.883	50711	3.88333	14378		4.79167	1968	4.79167	1919	4.79167	4082
													3.88367	45657	3.884	13002		4.8	1968	4.8	1919	4.8	4082
													3.88433	41025	3.88467	11751		4.80833	1968	4.80833	1919	4.80833	4081
													3.885	36783	3.88533	10616		4.81667	1967	4.81667	1919	4.81667	4080
													3.88567	32900	3.886	9585		4.825	1966	4.825	1919	4.825	4079
													3.88633	29349	3.88667	8650		4.83333	1965	4.83333	1919	4.83333	4078
													3.887	26105	3.88733	7802		4.84167	1964	4.84167	1919	4.84167	4078
													3.88767	23142	3.888	7034		4.85	1964	4.85	1918	4.85	4078
													3.88833	20439	3.88867	6337		4.85833	1964	4.85833	1917	4.85833	4079
													3.889	17974	3.88933	5706		4.86667	1965	4.86667	1918	4.86667	4079
													3.88967	15727	3.89	5135		4.875	1965	4.875	1917	4.875	4080
													3.89033	13680	3.89067	4617		4.88333	1965	4.88333	1916	4.88333	4079
													3.891	11816	3.89133	4149		4.89167	1966	4.89167	1915	4.89167	4079
													3.89167	10120	3.892	3726		4.9	1965	4.9	1915	4.9	4078
													3.89233	8577	3.89267	3343		4.90833	1964	4.90833	1916	4.90833	4077
													3.893	7175	3.89333	2997		4.91667	1963	4.91667	1916	4.91667	4076
													3.89367	5902	3.894	2684		4.925	1963	4.925	1915	4.925	4076
													3.89433	4746	3.89467	2401		4.93333	1964	4.93333	1914	4.93333	4077
													3.895	3697	3.89533	2145		4.94167	1964	4.94167	1914	4.94167	4076
													3.89567	2745	3.896	1915		4.95	1964	4.95	1913	4.95	4075
													3.89633	1881	3.89667	1707		4.95833	1964	4.95833	1913	4.95833	4073
													3.897	1098	3.89733	1519		4.96667	1964	4.96667	1913	4.96667	4072
													3.89767	389	3.898	1351		4.975	1963	4.975	1912	4.975	4072
													3.89833	-253	3.89867	1199		4.98333	1962	4.98333	1912	4.98333	4071
													3.899	-834	3.89933	1061		4.99167	1961	4.99167	1912	4.99167	4071
													3.89967	-1360	3.9	937		5	1960	5	1912	5	4071
													3.90033	-1836	3.90067	826		5.00833	1960	5.00833	1913	5.00833	4072
													3.901	-2266	3.90133	725		5.01667	1960	5.01667	1913	5.01667	4071
													3.90167	-2655	3.902	634		5.025	1960	5.025	1913	5.025	4071
													3.90233	-3007	3.90267	552		5.03333	1961	5.03333	1911	5.03333	4070
													3.903	-3325	3.90333	479		5.04167	1961	5.04167	1911	5.04167	4071
													3.90367	-3612	3.904	412		5.05	1961	5.05	1911	5.05	4070
													3.90433	-3871	3.90467	353		5.05833	1961	5.05833	1911	5.05833	4070
													3.905	-4105	3.90533	299		5.06667	1961	5.06667	1911	5.06667	4070
													3.90567	-4317	3.906	250		5.075	1961	5.075	1911	5.075	4070
													3.90633	-4509	3.90667	206		5.08333	1960	5.08333	1910	5.08333	4069
													3.907	-4683	3.90733	167		5.09167	1959	5.09167	1910	5.09167	4068
													3.90767	-4839	3.908	131		5.1	1959	5.1	1910	5.1	4068
													3.90833	-4981	3.90867	99		5.10833	1959	5.10833	1911	5.10833	4068
													3.909	-5108	3.90933	70		5.11667	1958	5.11667	1912	5.11667	4067
													3.90967	-5222	3.91	45		5.125	1958	5.125	1911	5.125	4066
													3.91033	-5324	3.91067	21		5.13333	1958	5.13333	1909	5.13333	4065
													3.911	-5417	3.91133	0		5.14167	1958	5.14167	1908	5.14167	4065
													3.91167	-5500	3.912	-18		5.15	1957	5.15	1907	5.15	4065
													3.91233	-5576	3.91267	-35		5.15833	1957	5.15833	1907	5.15833	4065
													3.913	-5644	3.91333	-50		5.16667	1957	5.16667	1907	5.16667	4065
													3.91367	-5706	3.914	-64		5.175	1957	5.175	1906	5.175	4065
													3.91433	-5761	3.91467	-75		5.18333	1956	5.18333	1905	5.18333	4064
													3.915	-5811	3.91533	-85		5.19167	1955	5.19167	1906	5.19167	4064
													3.91567	-5856	3.916	-95		5.2	1955	5.2	1907	5.2	4063
													3.91633	-5896	3.91667	-103		5.20833	1955	5.20833	1907	5.20833	4062
													3.917	-5933	3.91733	-110		5.21667	1955	5.21667	1907	5.21667	4062
													3.91767	-5965	3.918	-117		5.225	1955	5.225	1908	5.225	4062
													3.91833	-5994	3.91867	-123		5.23333	1955	5.23333	1908	5.23333	4062
													3.919	-6020	3.91933	-127		5.24167	1955	5.24167	1908	5.24167	4062
													3.91967	-6044	3.92	-131		5.25	1955	5.25	1907	5.25	4062
													3.92033	-6066	3.92067	-135		5.25833	1955	5.25833	1906	5.25833	4062
													3.921	-6085	3.92133	-138		5.26667	1955	5.26667	1904	5.26667	4062
													3.92167	-6102	3.922	-141		5.275	1954	5.275	1904	5.275	4061
													3.92233	-6118	3.92267	-144		5.28333	1954	5.28333	1904	5.28333	4061
													3.923	-6132	3.92333	-146		5.29167	1954	5.29167	1904	5.29167	4060
													3.92367	-6144	3.924	-148		5.3	1952	5.3	1904	5.3	4059
													3.92433	-6155	3.92467	-149		5.30833	1951	5.30833	1904	5.30833	4058
													3.925	-6165	3.92533	-149		5.31667	1951	5.31667	1903	5.31667	4057
													3.92567	-6173	3.926	-149		5.325	1952	5.325	1903	5.325	4057
													3.92633	-6180	3.92667	-148		5.33333	1951	5.33333	1903	5.33333	4058
													3.927	-6187	3.92733	-147		5.34167	1951	5.34167	1901	5.34167	4058
													3.92767	-6192	3.928	-145		5.35	1950	5.35	1900	5.35	4058
													3.92833	-6197	3.92867	-142		5.35833	1950	5.35833	1899	5.35833	4059
													3.929	-6200	3.92933	-138		5.36667	1949	5.36667	1899	5.36667	4058
													3.92967	-6202	3.93	-134		5.375	1949	5.375	1899	5.375	4057
													3.93033	-6203	3.93067	-128		5.38333	1949	5.38333	1899	5.38333	4056
													3.931	-6202	3.93133	-120		5.39167	1950	5.39167	1899	5.39167	4056
													3.93167	-6200	3.932	-111		5.4	1951	5.4	1899	5.4	4056
													3.93233	-6197	3.93267	-100		5.40833	1951	5.40833	1899	5.40833	4056
													3.933	-6192	3.93333	-87		5.41667	1950	5.41667	1900	5.41667	4057
													3.93367	-6185	3.934	-72		5.425	1949	5.425	1901	5.425	4058
													3.93433	-6177	3.93467	-55		5.43333	1949	5.43333	1901	5.43333	4057
													3.935	-6167	3.93533	-35		5.44167	1948	5.44167	1900	5.44167	4057
													3.93567	-6155	3.936	-12		5.45	1947	5.45	1898	5.45	4056
													3.93633	-6140	3.93667	13		5.45833	1946	5.45833	1896	5.45833	4056
													3.937	-6124	3.93733	43		5.46667	1946	5.46667	1896	5.46667	4056
													3.93767	-6104	3.938	75		5.475	1947	5.475	1896	5.475	4055
													3.93833	-6082	3.93867	112		5.48333	1947	5.48333	1896	5.48333	4055
													3.939	-6056	3.93933	152		5.49167	1948	5.49167	1897	5.49167	4055
													3.93967	-6026	3.94	197		5.5	1948	5.5	1897	5.5	4054
													3.94033	-5992	3.94067	246		5.50833	1948	5.50833	1896	5.50833	4053
													3.941	-5953	3.94133	301		5.51667	1947	5.51667	1896	5.51667	4053
													3.94167	-5910	3.942	360		5.525	1947	5.525	1897	5.525	4054
													3.94233	-5862	3.94267	424		5.53333	1946	5.53333	1896	5.53333	4054
													3.943	-5808	3.94333	493		5.54167	1945	5.54167	1896	5.54167	4054
													3.94367	-5748	3.944	568		5.55	1945	5.55	1896	5.55	4053
													3.94433	-5683	3.94467	647		5.55833	1945	5.55833	1896	5.55833	4052
													3.945	-5612	3.94533	731		5.56667	1946	5.56667	1896	5.56667	4051
													3.94567	-5535	3.946	819		5.575	1947	5.575	1896	5.575	4050
													3.94633	-5453	3.94667	912		5.58333	1946	5.58333	1896	5.58333	4048
													3.947	-5365	3.94733	1009		5.59167	1945	5.59167	1894	5.59167	4047
													3.94767	-5272	3.948	1109		5.6	1945	5.6	1892	5.6	4048
													3.94833	-5173	3.94867	1212		5.60833	1945	5.60833	1892	5.60833	4047
													3.949	-5068	3.94933	1318		5.61667	1944	5.61667	1892	5.61667	4046
													3.94967	-4958	3.95	1426		5.625	1944	5.625	1892	5.625	4046
													3.95033	-4842	3.95067	1536		5.63333	1945	5.63333	1893	5.63333	4047
													3.951	-4721	3.95133	1648		5.64167	1945	5.64167	1894	5.64167	4048
													3.95167	-4596	3.952	1760		5.65	1944	5.65	1893	5.65	4048
													3.95233	-4467	3.95267	1871		5.65833	1943	5.65833	1892	5.65833	4048
													3.953	-4335	3.95333	1982		5.66667	1942	5.66667	1891	5.66667	4048
													3.95367	-4200	3.954	2091		5.675	1942	5.675	1890	5.675	4047
													3.95433	-4062	3.95467	2198		5.68333	1941	5.68333	1891	5.68333	4047
													3.955	-3924	3.95533	2302		5.69167	1941	5.69167	1892	5.69167	4045
													3.95567	-3786	3.956	2401		5.7	1942	5.7	1893	5.7	4044
													3.95633	-3648	3.95667	2496		5.70833	1941	5.70833	1893	5.70833	4044
													3.957	-3512	3.95733	2585		5.71667	1941	5.71667	1893	5.71667	4045
													3.95767	-3379	3.958	2668		5.725	1942	5.725	1893	5.725	4045
													3.95833	-3250	3.95867	2745		5.73333	1943	5.73333	1892	5.73333	4044
													3.959	-3127	3.95933	2814		5.74167	1943	5.74167	1892	5.74167	4043
													3.95967	-3008	3.96	2877		5.75	1941	5.75	1891	5.75	4043
													3.96033	-2895	3.96067	2932		5.75833	1940	5.75833	1890	5.75833	4043
													3.961	-2790	3.96133	2979		5.76667	1941	5.76667	1889	5.76667	4042
													3.96167	-2691	3.962	3017		5.775	1942	5.775	1888	5.775	4041
													3.96233	-2600	3.96267	3047		5.78333	1941	5.78333	1886	5.78333	4041
													3.963	-2517	3.96333	3068		5.79167	1941	5.79167	1886	5.79167	4042
													3.96367	-2443	3.964	3080		5.8	1940	5.8	1886	5.8	4041
													3.96433	-2379	3.96467	3084		5.80833	1939	5.80833	1887	5.80833	4040
													3.965	-2326	3.96533	3079		5.81667	1939	5.81667	1887	5.81667	4039
													3.96567	-2283	3.966	3066		5.825	1939	5.825	1887	5.825	4038
													3.96633	-2251	3.96667	3045		5.83333	1939	5.83333	1887	5.83333	4038
													3.967	-2230	3.96733	3018		5.84167	1940	5.84167	1886	5.84167	4040
													3.96767	-2222	3.968	2983		5.85	1940	5.85	1885	5.85	4041
													3.96833	-2223	3.96867	2941		5.85833	1940	5.85833	1884	5.85833	4041
													3.969	-2236	3.96933	2892		5.86667	1939	5.86667	1883	5.86667	4040
													3.96967	-2258	3.97	2837		5.875	1937	5.875	1882	5.875	4039
													3.97033	-2290	3.97067	2776		5.88333	1936	5.88333	1882	5.88333	4038
													3.971	-2330	3.97133	2710		5.89167	1936	5.89167	1882	5.89167	4037
													3.97167	-2379	3.972	2640		5.9	1937	5.9	1882	5.9	4037
													3.97233	-2435	3.97267	2565		5.90833	1938	5.90833	1882	5.90833	4037
													3.973	-2500	3.97333	2486		5.91667	1938	5.91667	1884	5.91667	4037
													3.97367	-2571	3.974	2404		5.925	1938	5.925	1884	5.925	4036
													3.97433	-2648	3.97467	2318		5.93333	1938	5.93333	1883	5.93333	4035
													3.975	-2731	3.97533	2230		5.94167	1938	5.94167	1883	5.94167	4035
													3.97567	-2820	3.976	2141		5.95	1938	5.95	1882	5.95	4035
													3.97633	-2912	3.97667	2050		5.95833	1938	5.95833	1881	5.95833	4035
													3.977	-3007	3.97733	1958		5.96667	1937	5.96667	1881	5.96667	4034
													3.97767	-3106	3.978	1866		5.975	1937	5.975	1881	5.975	4034
													3.97833	-3207	3.97867	1774		5.98333	1938	5.98333	1881	5.98333	4034
													3.979	-3311	3.97933	1683		5.99167	1938	5.99167	1880	5.99167	4033
													3.97967	-3415	3.98	1593		6	1938	6	1879	6	4033
													3.98033	-3521	3.98067	1504		6.00833	1937	6.00833	1879	6.00833	4033
													3.981	-3628	3.98133	1417		6.01667	1938	6.01667	1880	6.01667	4033
													3.98167	-3736	3.982	1333		6.025	1937	6.025	1880	6.025	4032
													3.98233	-3844	3.98267	1250		6.03333	1937	6.03333	1881	6.03333	4033
													3.983	-3951	3.98333	1170		6.04167	1936	6.04167	1881	6.04167	4032
													3.98367	-4055	3.984	1092		6.05	1936	6.05	1881	6.05	4032
													3.98433	-4159	3.98467	1016		6.05833	1935	6.05833	1880	6.05833	4032
													3.985	-4260	3.98533	944		6.06667	1935	6.06667	1879	6.06667	4033
													3.98567	-4360	3.986	873		6.075	1935	6.075	1878	6.075	4032
													3.98633	-4457	3.98667	806		6.08333	1934	6.08333	1878	6.08333	4031
													3.987	-4552	3.98733	742		6.09167	1934	6.09167	1877	6.09167	4030
													3.98767	-4644	3.988	680		6.1	1933	6.1	1876	6.1	4030
													3.98833	-4733	3.98867	620		6.10833	1934	6.10833	1876	6.10833	4030
													3.989	-4819	3.98933	564		6.11667	1934	6.11667	1876	6.11667	4030
													3.98967	-4902	3.99	511		6.125	1933	6.125	1877	6.125	4030
													3.99033	-4982	3.99067	460		6.13333	1933	6.13333	1875	6.13333	4028
													3.991	-5059	3.99133	412		6.14167	1932	6.14167	1874	6.14167	4027
													3.99167	-5133	3.992	367		6.15	1932	6.15	1874	6.15	4026
													3.99233	-5204	3.99267	324		6.15833	1931	6.15833	1874	6.15833	4026
													3.993	-5272	3.99333	284		6.16667	1931	6.16667	1874	6.16667	4026
													3.99367	-5338	3.994	247		6.175	1932	6.175	1873	6.175	4026
													3.99433	-5401	3.99467	212		6.18333	1934	6.18333	1874	6.18333	4026
													3.995	-5460	3.99533	179		6.19167	1934	6.19167	1874	6.19167	4026
													3.99567	-5516	3.996	149		6.2	1933	6.2	1874	6.2	4025
													3.99633	-5568	3.99667	121		6.20833	1932	6.20833	1873	6.20833	4023
													3.997	-5618	3.99733	95		6.21667	1932	6.21667	1872	6.21667	4024
													3.99767	-5665	3.998	72		6.225	1932	6.225	1871	6.225	4023
													3.99833	-5710	3.99867	49		6.23333	1931	6.23333	1872	6.23333	4022
													3.999	-5751	3.99933	29		6.24167	1930	6.24167	1873	6.24167	4022
													3.99967	-5789	4	10		6.25	1929	6.25	1874	6.25	4022
													4.00033	-5825	4.00067	-7		6.25833	1929	6.25833	1874	6.25833	4021
													4.001	-5858	4.00133	-23		6.26667	1929	6.26667	1874	6.26667	4021
													4.00167	-5889	4.002	-37		6.275	1929	6.275	1872	6.275	4021
													4.00233	-5917	4.00267	-49		6.28333	1928	6.28333	1872	6.28333	4021
													4.003	-5942	4.00333	-60		6.29167	1928	6.29167	1871	6.29167	4021
													4.00367	-5965	4.004	-70		6.3	1929	6.3	1870	6.3	4019
													4.00433	-5987	4.00467	-78		6.30833	1928	6.30833	1870	6.30833	4019
													4.005	-6007	4.00533	-85		6.31667	1928	6.31667	1870	6.31667	4019
													4.00567	-6025	4.006	-92		6.325	1928	6.325	1870	6.325	4019
													4.00633	-6041	4.00667	-97		6.33333	1929	6.33333	1870	6.33333	4019
													4.007	-6056	4.00733	-102		6.34167	1929	6.34167	1870	6.34167	4018
													4.00767	-6068	4.008	-107		6.35	1928	6.35	1869	6.35	4019
													4.00833	-6079	4.00867	-110		6.35833	1927	6.35833	1868	6.35833	4020
													4.009	-6087	4.00933	-113		6.36667	1927	6.36667	1867	6.36667	4020
													4.00967	-6094	4.01	-115		6.375	1927	6.375	1866	6.375	4019
													4.01033	-6100	4.01067	-117		6.38333	1926	6.38333	1865	6.38333	4019
													4.011	-6104	4.01133	-118		6.39167	1926	6.39167	1865	6.39167	4018
													4.01167	-6108	4.012	-118		6.4	1926	6.4	1865	6.4	4016
													4.01233	-6112	4.01267	-118		6.40833	1925	6.40833	1866	6.40833	4014
													4.013	-6114	4.01333	-117		6.41667	1925	6.41667	1867	6.41667	4014
													4.01367	-6117	4.014	-117		6.425	1924	6.425	1866	6.425	4014
													4.01433	-6118	4.01467	-115		6.43333	1924	6.43333	1866	6.43333	4014
													4.015	-6120	4.01533	-114		6.44167	1925	6.44167	1867	6.44167	4014
													4.01567	-6122	4.016	-112		6.45	1925	6.45	1868	6.45	4013
													4.01633	-6123	4.01667	-111		6.45833	1926	6.45833	1867	6.45833	4012
													4.017	-6125	4.01733	-109		6.46667	1927	6.46667	1867	6.46667	4011
													4.01767	-6126	4.018	-107		6.475	1927	6.475	1866	6.475	4011
													4.01833	-6127	4.01867	-105		6.48333	1927	6.48333	1866	6.48333	4011
													4.019	-6128	4.01933	-103		6.49167	1927	6.49167	1866	6.49167	4012
													4.01967	-6130	4.02	-101		6.5	1926	6.5	1865	6.5	4012
													4.02033	-6132	4.02067	-98		6.50833	1925	6.50833	1865	6.50833	4012
													4.021	-6134	4.02133	-96		6.51667	1924	6.51667	1864	6.51667	4012
													4.02167	-6135	4.022	-93		6.525	1924	6.525	1865	6.525	4011
													4.02233	-6136	4.02267	-90		6.53333	1923	6.53333	1864	6.53333	4009
													4.023	-6137	4.02333	-87		6.54167	1922	6.54167	1864	6.54167	4008
													4.02367	-6137	4.024	-84		6.55	1922	6.55	1862	6.55	4008
													4.02433	-6138	4.02467	-80		6.55833	1921	6.55833	1862	6.55833	4008
													4.025	-6138	4.02533	-76		6.56667	1922	6.56667	1862	6.56667	4007
													4.02567	-6137	4.026	-71		6.575	1923	6.575	1862	6.575	4007
													4.02633	-6135	4.02667	-66		6.58333	1923	6.58333	1862	6.58333	4006
													4.027	-6134	4.02733	-62		6.59167	1923	6.59167	1862	6.59167	4006
													4.02767	-6132	4.028	-56		6.6	1923	6.6	1861	6.6	4006
													4.02833	-6130	4.02867	-50		6.60833	1924	6.60833	1861	6.60833	4005
													4.029	-6127	4.02933	-43		6.61667	1924	6.61667	1861	6.61667	4004
													4.02967	-6124	4.03	-35		6.625	1922	6.625	1860	6.625	4005
													4.03033	-6120	4.03067	-26		6.63333	1921	6.63333	1860	6.63333	4005
													4.031	-6114	4.03133	-16		6.64167	1921	6.64167	1861	6.64167	4005
													4.03167	-6108	4.032	-5		6.65	1920	6.65	1861	6.65	4004
													4.03233	-6101	4.03267	7		6.65833	1920	6.65833	1860	6.65833	4003
													4.033	-6092	4.03333	20		6.66667	1920	6.66667	1860	6.66667	4002
													4.03367	-6083	4.034	33		6.675	1920	6.675	1859	6.675	4000
													4.03433	-6073	4.03467	48		6.68333	1920	6.68333	1860	6.68333	3999
													4.035	-6061	4.03533	64		6.69167	1920	6.69167	1860	6.69167	4000
													4.03567	-6048	4.036	82		6.7	1920	6.7	1860	6.7	4002
													4.03633	-6034	4.03667	102		6.70833	1920	6.70833	1860	6.70833	4003
													4.037	-6018	4.03733	123		6.71667	1920	6.71667	1859	6.71667	4002
													4.03767	-6001	4.038	146		6.725	1920	6.725	1859	6.725	4001
													4.03833	-5983	4.03867	171		6.73333	1920	6.73333	1859	6.73333	4000
													4.039	-5963	4.03933	198		6.74167	1920	6.74167	1859	6.74167	3999
													4.03967	-5943	4.04	226		6.75	1919	6.75	1857	6.75	3998
													4.04033	-5920	4.04067	256		6.75833	1919	6.75833	1857	6.75833	3996
													4.041	-5897	4.04133	287		6.76667	1919	6.76667	1856	6.76667	3996
													4.04167	-5872	4.042	319		6.775	1918	6.775	1857	6.775	3996
													4.04233	-5846	4.04267	353		6.78333	1917	6.78333	1858	6.78333	3997
													4.043	-5817	4.04333	388		6.79167	1917	6.79167	1857	6.79167	3997
													4.04367	-5787	4.044	423		6.8	1917	6.8	1857	6.8	3997
													4.04433	-5756	4.04467	460		6.80833	1916	6.80833	1856	6.80833	3996
													4.045	-5722	4.04533	496		6.81667	1915	6.81667	1856	6.81667	3995
													4.04567	-5687	4.046	534		6.825	1914	6.825	1854	6.825	3994
													4.04633	-5650	4.04667	572		6.83333	1914	6.83333	1854	6.83333	3994
													4.047	-5613	4.04733	610		6.84167	1914	6.84167	1854	6.84167	3995
													4.04767	-5575	4.048	648		6.85	1915	6.85	1853	6.85	3996
													4.04833	-5537	4.04867	687		6.85833	1916	6.85833	1852	6.85833	3995
													4.049	-5498	4.04933	725		6.86667	1916	6.86667	1851	6.86667	3994
													4.04967	-5458	4.05	763		6.875	1916	6.875	1851	6.875	3993
													4.05033	-5416	4.05067	800		6.88333	1916	6.88333	1851	6.88333	3992
													4.051	-5375	4.05133	837		6.89167	1916	6.89167	1852	6.89167	3992
													4.05167	-5333	4.052	873		6.9	1916	6.9	1852	6.9	3991
													4.05233	-5291	4.05267	908		6.90833	1915	6.90833	1852	6.90833	3991
													4.053	-5249	4.05333	941		6.91667	1915	6.91667	1852	6.91667	3991
													4.05367	-5206	4.054	972		6.925	1915	6.925	1852	6.925	3990
													4.05433	-5165	4.05467	1002		6.93333	1916	6.93333	1851	6.93333	3989
													4.055	-5124	4.05533	1031		6.94167	1916	6.94167	1851	6.94167	3988
													4.05567	-5083	4.056	1057		6.95	1916	6.95	1851	6.95	3988
													4.05633	-5044	4.05667	1081		6.95833	1916	6.95833	1851	6.95833	3988
													4.057	-5006	4.05733	1103		6.96667	1915	6.96667	1850	6.96667	3988
													4.05767	-4969	4.058	1123		6.975	1915	6.975	1850	6.975	3989
													4.05833	-4935	4.05867	1141		6.98333	1915	6.98333	1851	6.98333	3989
													4.059	-4902	4.05933	1156		6.99167	1915	6.99167	1850	6.99167	3991
													4.05967	-4872	4.06	1169		7	1914	7	1850	7	3990
													4.06033	-4844	4.06067	1179		7.00833	1913	7.00833	1850	7.00833	3989
													4.061	-4819	4.06133	1186		7.01667	1913	7.01667	1850	7.01667	3989
													4.06167	-4796	4.062	1191		7.025	1913	7.025	1850	7.025	3988
													4.06233	-4775	4.06267	1194		7.03333	1913	7.03333	1849	7.03333	3987
													4.063	-4756	4.06333	1194		7.04167	1913	7.04167	1848	7.04167	3986
													4.06367	-4741	4.064	1191		7.05	1913	7.05	1848	7.05	3985
													4.06433	-4729	4.06467	1185		7.05833	1912	7.05833	1848	7.05833	3985
													4.065	-4719	4.06533	1176		7.06667	1912	7.06667	1847	7.06667	3984
													4.06567	-4713	4.066	1165		7.075	1912	7.075	1846	7.075	3983
													4.06633	-4709	4.06667	1152		7.08333	1912	7.08333	1845	7.08333	3984
													4.067	-4708	4.06733	1137		7.09167	1912	7.09167	1844	7.09167	3985
													4.06767	-4709	4.068	1119		7.1	1912	7.1	1844	7.1	3985
													4.06833	-4713	4.06867	1100		7.10833	1913	7.10833	1845	7.10833	3985
													4.069	-4719	4.06933	1079		7.11667	1912	7.11667	1846	7.11667	3984
													4.06967	-4728	4.07	1055		7.125	1912	7.125	1846	7.125	3984
													4.07033	-4740	4.07067	1030		7.13333	1911	7.13333	1846	7.13333	3983
													4.071	-4754	4.07133	1003		7.14167	1911	7.14167	1846	7.14167	3981
													4.07167	-4770	4.072	975		7.15	1910	7.15	1847	7.15	3981
													4.07233	-4789	4.07267	945		7.15833	1909	7.15833	1847	7.15833	3981
													4.073	-4810	4.07333	915		7.16667	1909	7.16667	1847	7.16667	3980
													4.07367	-4832	4.074	884		7.175	1909	7.175	1847	7.175	3980
													4.07433	-4857	4.07467	852		7.18333	1909	7.18333	1846	7.18333	3979
													4.075	-4883	4.07533	821		7.19167	1910	7.19167	1845	7.19167	3980
													4.07567	-4912	4.076	788		7.2	1911	7.2	1844	7.2	3980
													4.07633	-4943	4.07667	755		7.20833	1911	7.20833	1843	7.20833	3980
													4.077	-4975	4.07733	722		7.21667	1911	7.21667	1842	7.21667	3979
													4.07767	-5009	4.078	689		7.225	1910	7.225	1841	7.225	3977
													4.07833	-5044	4.07867	655		7.23333	1910	7.23333	1841	7.23333	3977
													4.079	-5080	4.07933	622		7.24167	1911	7.24167	1840	7.24167	3977
													4.07967	-5117	4.08	589		7.25	1910	7.25	1840	7.25	3977
													4.08033	-5155	4.08067	556		7.25833	1910	7.25833	1841	7.25833	3977
													4.081	-5193	4.08133	524		7.26667	1909	7.26667	1840	7.26667	3977
													4.08167	-5231	4.082	491		7.275	1908	7.275	1839	7.275	3977
													4.08233	-5270	4.08267	459		7.28333	1907	7.28333	1840	7.28333	3976
													4.083	-5309	4.08333	428		7.29167	1907	7.29167	1841	7.29167	3976
													4.08367	-5348	4.084	397		7.3	1907	7.3	1842	7.3	3976
													4.08433	-5387	4.08467	366		7.30833	1908	7.30833	1842	7.30833	3975
													4.085	-5427	4.08533	336		7.31667	1908	7.31667	1842	7.31667	3974
													4.08567	-5466	4.086	306		7.325	1909	7.325	1841	7.325	3974
													4.08633	-5504	4.08667	277		7.33333	1910	7.33333	1841	7.33333	3974
													4.087	-5541	4.08733	249		7.34167	1910	7.34167	1841	7.34167	3973
													4.08767	-5577	4.088	222		7.35	1910	7.35	1842	7.35	3972
													4.08833	-5612	4.08867	195		7.35833	1911	7.35833	1842	7.35833	3972
													4.089	-5647	4.08933	170		7.36667	1913	7.36667	1843	7.36667	3971
													4.08967	-5681	4.09	146		7.375	1915	7.375	1844	7.375	3970
													4.09033	-5714	4.09067	122		7.38333	1916	7.38333	1843	7.38333	3969
													4.091	-5746	4.09133	100		7.39167	1917	7.39167	1841	7.39167	3971
													4.09167	-5777	4.092	79		7.4	1918	7.4	1839	7.4	3972
													4.09233	-5808	4.09267	58		7.40833	1921	7.40833	1838	7.40833	3971
													4.093	-5838	4.09333	39		7.41667	1924	7.41667	1838	7.41667	3970
													4.09367	-5868	4.094	21		7.425	1928	7.425	1837	7.425	3969
													4.09433	-5896	4.09467	4		7.43333	1930	7.43333	1836	7.43333	3969
													4.095	-5923	4.09533	-13		7.44167	1932	7.44167	1836	7.44167	3969
													4.09567	-5949	4.096	-28		7.45	1934	7.45	1836	7.45	3969
													4.09633	-5974	4.09667	-43		7.45833	1937	7.45833	1836	7.45833	3969
													4.097	-5998	4.09733	-57		7.46667	1940	7.46667	1837	7.46667	3969
													4.09767	-6021	4.098	-70		7.475	1942	7.475	1837	7.475	3969
													4.09833	-6043	4.09867	-83		7.48333	1944	7.48333	1836	7.48333	3967
													4.099	-6063	4.09933	-94		7.49167	1946	7.49167	1836	7.49167	3966
													4.09967	-6083	4.1	-105		7.5	1949	7.5	1836	7.5	3965
													4.10033	-6102	4.10067	-114		7.50833	1952	7.50833	1836	7.50833	3965
													4.101	-6120	4.10133	-124		7.51667	1956	7.51667	1837	7.51667	3966
													4.10167	-6138	4.102	-133		7.525	1960	7.525	1837	7.525	3966
													4.10233	-6155	4.10267	-141		7.53333	1963	7.53333	1837	7.53333	3966
													4.103	-6171	4.10333	-149		7.54167	1966	7.54167	1836	7.54167	3964
													4.10367	-6186	4.104	-156		7.55	1968	7.55	1836	7.55	3964
													4.10433	-6200	4.10467	-162		7.55833	1972	7.55833	1836	7.55833	3962
													4.105	-6212	4.10533	-168		7.56667	1975	7.56667	1836	7.56667	3962
													4.10567	-6224	4.106	-174		7.575	1979	7.575	1835	7.575	3961
													4.10633	-6234	4.10667	-179		7.58333	1981	7.58333	1835	7.58333	3962
													4.107	-6243	4.10733	-183		7.59167	1983	7.59167	1835	7.59167	3962
													4.10767	-6253	4.108	-187		7.6	1986	7.6	1835	7.6	3961
													4.10833	-6263	4.10867	-191		7.60833	1989	7.60833	1834	7.60833	3960
													4.109	-6271	4.10933	-194		7.61667	1991	7.61667	1833	7.61667	3960
													4.10967	-6279	4.11	-198		7.625	1995	7.625	1832	7.625	3960
													4.11033	-6285	4.11067	-200		7.63333	1997	7.63333	1833	7.63333	3958
													4.111	-6292	4.11133	-203		7.64167	1999	7.64167	1833	7.64167	3957
													4.11167	-6298	4.112	-205		7.65	2002	7.65	1833	7.65	3956
													4.11233	-6304	4.11267	-207		7.65833	2005	7.65833	1834	7.65833	3955
													4.113	-6309	4.11333	-209		7.66667	2009	7.66667	1835	7.66667	3956
													4.11367	-6313	4.114	-211		7.675	2012	7.675	1836	7.675	3956
													4.11433	-6317	4.11467	-213		7.68333	2015	7.68333	1836	7.68333	3955
													4.115	-6321	4.11533	-215		7.69167	2017	7.69167	1835	7.69167	3954
													4.11567	-6323	4.116	-217		7.7	2020	7.7	1834	7.7	3954
													4.11633	-6326	4.11667	-218		7.70833	2023	7.70833	1834	7.70833	3954
													4.117	-6328	4.11733	-220		7.71667	2025	7.71667	1832	7.71667	3955
													4.11767	-6332	4.118	-221		7.725	2027	7.725	1831	7.725	3956
													4.11833	-6335	4.11867	-223		7.73333	2030	7.73333	1831	7.73333	3957
													4.119	-6337	4.11933	-225		7.74167	2033	7.74167	1831	7.74167	3957
													4.11967	-6340	4.12	-227		7.75	2038	7.75	1831	7.75	3955
													4.12033	-6343	4.12067	-228		7.75833	2042	7.75833	1830	7.75833	3953
													4.121	-6346	4.12133	-230		7.76667	2044	7.76667	1829	7.76667	3953
													4.12167	-6348	4.122	-231		7.775	2046	7.775	1829	7.775	3953
													4.12233	-6350	4.12267	-232		7.78333	2049	7.78333	1828	7.78333	3953
													4.123	-6352	4.12333	-233		7.79167	2051	7.79167	1828	7.79167	3952
													4.12367	-6354	4.124	-233		7.8	2053	7.8	1829	7.8	3951
													4.12433	-6355	4.12467	-234		7.80833	2056	7.80833	1829	7.80833	3951
													4.125	-6356	4.12533	-234		7.81667	2060	7.81667	1828	7.81667	3951
													4.12567	-6356	4.126	-235		7.825	2064	7.825	1828	7.825	3951
													4.12633	-6356	4.12667	-235		7.83333	2067	7.83333	1827	7.83333	3950
													4.127	-6356	4.12733	-236		7.84167	2070	7.84167	1827	7.84167	3949
													4.12767	-6355	4.128	-236		7.85	2074	7.85	1828	7.85	3948
													4.12833	-6355	4.12867	-237		7.85833	2077	7.85833	1829	7.85833	3948
													4.129	-6355	4.12933	-237		7.86667	2080	7.86667	1830	7.86667	3949
													4.12967	-6355	4.13	-238		7.875	2083	7.875	1831	7.875	3950
													4.13033	-6355	4.13067	-238		7.88333	2086	7.88333	1830	7.88333	3951
													4.131	-6356	4.13133	-239		7.89167	2089	7.89167	1829	7.89167	3950
													4.13167	-6357	4.132	-239		7.9	2093	7.9	1828	7.9	3949
													4.13233	-6358	4.13267	-239		7.90833	2097	7.90833	1827	7.90833	3948
													4.133	-6359	4.13333	-239		7.91667	2101	7.91667	1827	7.91667	3947
													4.13367	-6359	4.134	-239		7.925	2104	7.925	1826	7.925	3946
													4.13433	-6360	4.13467	-238		7.93333	2108	7.93333	1826	7.93333	3946
													4.135	-6361	4.13533	-238		7.94167	2112	7.94167	1826	7.94167	3945
													4.13567	-6362	4.136	-238		7.95	2116	7.95	1826	7.95	3944
													4.13633	-6363	4.13667	-238		7.95833	2121	7.95833	1825	7.95833	3944
													4.137	-6364	4.13733	-238		7.96667	2126	7.96667	1825	7.96667	3945
													4.13767	-6365	4.138	-238		7.975	2130	7.975	1825	7.975	3945
													4.13833	-6365	4.13867	-239		7.98333	2133	7.98333	1825	7.98333	3945
													4.139	-6365	4.13933	-239		7.99167	2136	7.99167	1825	7.99167	3944
													4.13967	-6366	4.14	-240		8	2139	8	1824	8	3943
													4.14033	-6367	4.14067	-241		8.00833	2144	8.00833	1824	8.00833	3942
													4.141	-6368	4.14133	-242		8.01667	2147	8.01667	1824	8.01667	3942
													4.14167	-6368	4.142	-242		8.025	2151	8.025	1824	8.025	3942
													4.14233	-6369	4.14267	-243		8.03333	2155	8.03333	1823	8.03333	3942
													4.143	-6370	4.14333	-243		8.04167	2159	8.04167	1823	8.04167	3942
													4.14367	-6371	4.144	-243		8.05	2164	8.05	1823	8.05	3941
													4.14433	-6372	4.14467	-244		8.05833	2169	8.05833	1824	8.05833	3939
													4.145	-6373	4.14533	-244		8.06667	2173	8.06667	1823	8.06667	3939
													4.14567	-6373	4.146	-244		8.075	2178	8.075	1823	8.075	3939
													4.14633	-6374	4.14667	-244		8.08333	2183	8.08333	1822	8.08333	3940
													4.147	-6375	4.14733	-244		8.09167	2187	8.09167	1822	8.09167	3938
													4.14767	-6376	4.148	-245		8.1	2192	8.1	1821	8.1	3937
													4.14833	-6377	4.14867	-244		8.10833	2197	8.10833	1820	8.10833	3937
													4.149	-6379	4.14933	-244		8.11667	2202	8.11667	1819	8.11667	3937
													4.14967	-6380	4.15	-244		8.125	2205	8.125	1819	8.125	3937
													4.15033	-6380	4.15067	-244		8.13333	2210	8.13333	1818	8.13333	3938
													4.151	-6381	4.15133	-244		8.14167	2214	8.14167	1818	8.14167	3939
													4.15167	-6380	4.152	-244		8.15	2219	8.15	1817	8.15	3939
													4.15233	-6380	4.15267	-244		8.15833	2223	8.15833	1817	8.15833	3939
													4.153	-6379	4.15333	-243		8.16667	2228	8.16667	1818	8.16667	3938
													4.15367	-6379	4.154	-243		8.175	2232	8.175	1820	8.175	3938
													4.15433	-6378	4.15467	-243		8.18333	2237	8.18333	1820	8.18333	3938
													4.155	-6377	4.15533	-243		8.19167	2242	8.19167	1819	8.19167	3937
													4.15567	-6376	4.156	-243		8.2	2247	8.2	1817	8.2	3936
													4.15633	-6375	4.15667	-243		8.20833	2253	8.20833	1817	8.20833	3937
													4.157	-6374	4.15733	-242		8.21667	2259	8.21667	1817	8.21667	3936
													4.15767	-6372	4.158	-242		8.225	2264	8.225	1816	8.225	3935
													4.15833	-6371	4.15867	-242		8.23333	2268	8.23333	1815	8.23333	3934
													4.159	-6371	4.15933	-242		8.24167	2273	8.24167	1816	8.24167	3933
													4.15967	-6370	4.16	-243		8.25	2276	8.25	1815	8.25	3933
													4.16033	-6370	4.16067	-244		8.25833	2281	8.25833	1814	8.25833	3933
													4.161	-6371	4.16133	-244		8.26667	2286	8.26667	1815	8.26667	3932
													4.16167	-6371	4.162	-245		8.275	2291	8.275	1817	8.275	3931
													4.16233	-6371	4.16267	-246		8.28333	2297	8.28333	1817	8.28333	3931
													4.163	-6371	4.16333	-246		8.29167	2302	8.29167	1817	8.29167	3930
													4.16367	-6372	4.164	-247		8.3	2306	8.3	1817	8.3	3930
													4.16433	-6372	4.16467	-247		8.30833	2310	8.30833	1817	8.30833	3930
													4.165	-6372	4.16533	-247		8.31667	2315	8.31667	1817	8.31667	3929
													4.16567	-6372	4.166	-248		8.325	2320	8.325	1816	8.325	3929
													4.16633	-6372	4.16667	-248		8.33333	2326	8.33333	1816	8.33333	3928
													4.167	-6373	4.16733	-249		8.34167	2331	8.34167	1816	8.34167	3929
													4.16767	-6374	4.168	-249		8.35	2336	8.35	1815	8.35	3928
													4.16833	-6375	4.16867	-249		8.35833	2340	8.35833	1813	8.35833	3928
													4.169	-6375	4.16933	-249		8.36667	2345	8.36667	1812	8.36667	3928
													4.16967	-6376	4.17	-249		8.375	2350	8.375	1810	8.375	3928
													4.17033	-6376	4.17067	-249		8.38333	2356	8.38333	1809	8.38333	3928
													4.171	-6377	4.17133	-249		8.39167	2360	8.39167	1810	8.39167	3928
													4.17167	-6378	4.172	-249		8.4	2365	8.4	1811	8.4	3928
													4.17233	-6378	4.17267	-249		8.40833	2370	8.40833	1811	8.40833	3928
													4.173	-6379	4.17333	-250		8.41667	2375	8.41667	1811	8.41667	3928
													4.17367	-6380	4.174	-251		8.425	2380	8.425	1810	8.425	3928
													4.17433	-6381	4.17467	-251		8.43333	2384	8.43333	1810	8.43333	3927
													4.175	-6381	4.17533	-252		8.44167	2388	8.44167	1810	8.44167	3927
													4.17567	-6381	4.176	-253		8.45	2393	8.45	1811	8.45	3927
													4.17633	-6380	4.17667	-254		8.45833	2399	8.45833	1809	8.45833	3925
													4.177	-6379	4.17733	-254		8.46667	2404	8.46667	1809	8.46667	3925
													4.17767	-6378	4.178	-255		8.475	2410	8.475	1809	8.475	3924
													4.17833	-6377	4.17867	-255		8.48333	2415	8.48333	1809	8.48333	3924
													4.179	-6377	4.17933	-255		8.49167	2421	8.49167	1809	8.49167	3923
													4.17967	-6377	4.18	-256		8.5	2426	8.5	1808	8.5	3923
													4.18033	-6377	4.18067	-257		8.50833	2431	8.50833	1807	8.50833	3923
													4.181	-6378	4.18133	-257		8.51667	2435	8.51667	1807	8.51667	3923
													4.18167	-6378	4.182	-258		8.525	2440	8.525	1806	8.525	3924
													4.18233	-6379	4.18267	-258		8.53333	2446	8.53333	1807	8.53333	3924
													4.183	-6380	4.18333	-258		8.54167	2452	8.54167	1807	8.54167	3923
													4.18367	-6380	4.184	-258		8.55	2459	8.55	1807	8.55	3922
													4.18433	-6381	4.18467	-258		8.55833	2465	8.55833	1807	8.55833	3921
													4.185	-6382	4.18533	-259		8.56667	2470	8.56667	1808	8.56667	3921
													4.18567	-6381	4.186	-259		8.575	2476	8.575	1809	8.575	3920
													4.18633	-6380	4.18667	-259		8.58333	2482	8.58333	1808	8.58333	3919
													4.187	-6379	4.18733	-259		8.59167	2487	8.59167	1807	8.59167	3918
													4.18767	-6378	4.188	-259		8.6	2493	8.6	1807	8.6	3918
													4.18833	-6378	4.18867	-258		8.60833	2498	8.60833	1806	8.60833	3917
													4.189	-6378	4.18933	-258		8.61667	2503	8.61667	1806	8.61667	3917
													4.18967	-6378	4.19	-258		8.625	2509	8.625	1806	8.625	3917
													4.19033	-6378	4.19067	-258		8.63333	2515	8.63333	1806	8.63333	3918
													4.191	-6377	4.19133	-258		8.64167	2521	8.64167	1806	8.64167	3919
													4.19167	-6377	4.192	-258		8.65	2528	8.65	1805	8.65	3919
													4.19233	-6378	4.19267	-258		8.65833	2535	8.65833	1806	8.65833	3919
													4.193	-6379	4.19333	-258		8.66667	2542	8.66667	1806	8.66667	3919
													4.19367	-6380	4.194	-258		8.675	2548	8.675	1806	8.675	3919
													4.19433	-6381	4.19467	-258		8.68333	2553	8.68333	1806	8.68333	3918
													4.195	-6383	4.19533	-257		8.69167	2560	8.69167	1806	8.69167	3917
													4.19567	-6383	4.196	-256		8.7	2567	8.7	1807	8.7	3916
													4.19633	-6383	4.19667	-255		8.70833	2575	8.70833	1806	8.70833	3916
													4.197	-6383	4.19733	-255		8.71667	2581	8.71667	1805	8.71667	3915
													4.19767	-6384	4.198	-254		8.725	2588	8.725	1806	8.725	3915
													4.19833	-6385	4.19867	-253		8.73333	2596	8.73333	1806	8.73333	3915
													4.199	-6386	4.19933	-253		8.74167	2603	8.74167	1806	8.74167	3914
													4.19967	-6388	4.2	-252		8.75	2611	8.75	1806	8.75	3914
													4.20033	-6389	4.20067	-251		8.75833	2618	8.75833	1807	8.75833	3914
													4.201	-6390	4.20133	-250		8.76667	2626	8.76667	1808	8.76667	3914
													4.20167	-6391	4.202	-249		8.775	2634	8.775	1807	8.775	3914
													4.20233	-6392	4.20267	-248		8.78333	2643	8.78333	1806	8.78333	3914
													4.203	-6392	4.20333	-247		8.79167	2652	8.79167	1806	8.79167	3914
													4.20367	-6393	4.204	-246		8.8	2660	8.8	1806	8.8	3913
													4.20433	-6394	4.20467	-245		8.80833	2669	8.80833	1807	8.80833	3913
													4.205	-6395	4.20533	-244		8.81667	2679	8.81667	1807	8.81667	3912
													4.20567	-6396	4.206	-243		8.825	2689	8.825	1807	8.825	3912
													4.20633	-6397	4.20667	-242		8.83333	2699	8.83333	1806	8.83333	3912
													4.207	-6399	4.20733	-241		8.84167	2709	8.84167	1805	8.84167	3911
													4.20767	-6401	4.208	-240		8.85	2720	8.85	1806	8.85	3910
													4.20833	-6403	4.20867	-239		8.85833	2730	8.85833	1806	8.85833	3909
													4.209	-6404	4.20933	-239		8.86667	2741	8.86667	1806	8.86667	3909
													4.20967	-6405	4.21	-239		8.875	2751	8.875	1806	8.875	3908
													4.21033	-6404	4.21067	-238		8.88333	2762	8.88333	1805	8.88333	3908
													4.211	-6404	4.21133	-238		8.89167	2773	8.89167	1804	8.89167	3909
													4.21167	-6402	4.212	-238		8.9	2786	8.9	1804	8.9	3911
													4.21233	-6400	4.21267	-238		8.90833	2799	8.90833	1804	8.90833	3912
													4.213	-6398	4.21333	-237		8.91667	2813	8.91667	1805	8.91667	3912
													4.21367	-6396	4.214	-237		8.925	2826	8.925	1805	8.925	3911
													4.21433	-6393	4.21467	-237		8.93333	2839	8.93333	1806	8.93333	3910
													4.215	-6391	4.21533	-237		8.94167	2852	8.94167	1807	8.94167	3910
													4.21567	-6389	4.216	-237		8.95	2866	8.95	1806	8.95	3908
													4.21633	-6387	4.21667	-237		8.95833	2881	8.95833	1805	8.95833	3908
													4.217	-6386	4.21733	-237		8.96667	2896	8.96667	1804	8.96667	3908
													4.21767	-6385	4.218	-237		8.975	2911	8.975	1803	8.975	3908
													4.21833	-6384	4.21867	-237		8.98333	2929	8.98333	1803	8.98333	3908
													4.219	-6384	4.21933	-237		8.99167	2946	8.99167	1803	8.99167	3908
													4.21967	-6384	4.22	-237		9	2965	9	1804	9	3907
													4.22033	-6385	4.22067	-237		9.00833	2985	9.00833	1804	9.00833	3907
													4.221	-6385	4.22133	-236		9.01667	3006	9.01667	1805	9.01667	3907
													4.22167	-6386	4.222	-236		9.025	3027	9.025	1806	9.025	3908
													4.22233	-6386	4.22267	-236		9.03333	3050	9.03333	1807	9.03333	3908
													4.223	-6386	4.22333	-236		9.04167	3074	9.04167	1807	9.04167	3908
													4.22367	-6386	4.224	-235		9.05	3099	9.05	1808	9.05	3907
													4.22433	-6386	4.22467	-235		9.05833	3127	9.05833	1808	9.05833	3905
													4.225	-6387	4.22533	-235		9.06667	3157	9.06667	1808	9.06667	3905
													4.22567	-6388	4.226	-235		9.075	3186	9.075	1809	9.075	3905
													4.22633	-6391	4.22667	-235		9.08333	3218	9.08333	1809	9.08333	3905
													4.227	-6393	4.22733	-235		9.09167	3254	9.09167	1810	9.09167	3905
													4.22767	-6394	4.228	-235		9.1	3294	9.1	1811	9.1	3904
													4.22833	-6394	4.22867	-236		9.10833	3337	9.10833	1812	9.10833	3904
													4.229	-6394	4.22933	-237		9.11667	3386	9.11667	1814	9.11667	3904
													4.22967	-6394	4.23	-238		9.125	3441	9.125	1817	9.125	3905
													4.23033	-6394	4.23067	-239		9.13333	3503	9.13333	1819	9.13333	3905
													4.231	-6396	4.23133	-240		9.14167	3575	9.14167	1821	9.14167	3906
													4.23167	-6397	4.232	-240		9.15	3658	9.15	1824	9.15	3907
													4.23233	-6399	4.23267	-241		9.15833	3755	9.15833	1828	9.15833	3907
													4.233	-6402	4.23333	-241		9.16667	3868	9.16667	1831	9.16667	3907
													4.23367	-6405	4.234	-242		9.175	4002	9.175	1836	9.175	3907
													4.23433	-6407	4.23467	-242		9.18333	4162	9.18333	1842	9.18333	3907
													4.235	-6409	4.23533	-243		9.19167	4353	9.19167	1848	9.19167	3907
													4.23567	-6411	4.236	-244		9.2	4585	9.2	1854	9.2	3908
													4.23633	-6413	4.23667	-244		9.20833	4867	9.20833	1861	9.20833	3910
													4.237	-6414	4.23733	-245		9.21667	5211	9.21667	1868	9.21667	3912
													4.23767	-6415	4.238	-245		9.225	5628	9.225	1875	9.225	3913
													4.23833	-6416	4.23867	-246		9.23333	6135	9.23333	1881	9.23333	3914
													4.239	-6417	4.23933	-247		9.24167	6748	9.24167	1888	9.24167	3915
													4.23967	-6419	4.24	-248		9.25	7480	9.25	1893	9.25	3917
													4.24033	-6420	4.24067	-249		9.25833	8347	9.25833	1900	9.25833	3919
													4.241	-6423	4.24133	-250		9.26667	9363	9.26667	1905	9.26667	3920
													4.24167	-6425	4.242	-251		9.275	10537	9.275	1909	9.275	3922
													4.24233	-6427	4.24267	-252		9.28333	11870	9.28333	1911	9.28333	3922
													4.243	-6428	4.24333	-252		9.29167	12000	9.29167	1913	9.29167	3922
													4.24367	-6429	4.244	-253		9.3	12500	9.3	1914	9.3	3923
													4.24433	-6431	4.24467	-253		9.30833	13000	9.30833	1914	9.30833	3925
													4.245	-6432	4.24533	-253		9.31667	13100	9.31667	1913	9.31667	3925
													4.24567	-6433	4.246	-254		9.325	13200	9.325	1912	9.325	3926
													4.24633	-6434	4.24667	-254		9.33333	13300	9.33333	1911	9.33333	3925
													4.247	-6434	4.24733	-255		9.34167	13400	9.34167	1909	9.34167	3925
													4.24767	-6434	4.248	-256		9.35	13500	9.35	1906	9.35	3926
													4.24833	-6434	4.24867	-256		9.35833	13600	9.35833	1903	9.35833	3924
													4.249	-6434	4.24933	-256		9.36667	13700	9.36667	1901	9.36667	3922
													4.24967	-6434	4.25	-257		9.375	14000	9.375	1897	9.375	3921
													4.25033	-6434	4.25067	-257		9.38333	14200	9.38333	1893	9.38333	3920
													4.251	-6433	4.25133	-257		9.39167	14400	9.39167	1891	9.39167	3920
													4.25167	-6433	4.252	-258		9.4	14600	9.4	1887	9.4	3920
													4.25233	-6434	4.25267	-259		9.40833	14800	9.40833	1884	9.40833	3919
													4.253	-6434	4.25333	-260		9.41667	15000	9.41667	1882	9.41667	3917
													4.25367	-6436	4.254	-261		9.425	15200	9.425	1880	9.425	3916
													4.25433	-6437	4.25467	-261		9.43333	15400	9.43333	1878	9.43333	3914
													4.255	-6438	4.25533	-261		9.44167	15600	9.44167	1876	9.44167	3913
													4.25567	-6440	4.256	-262		9.45	15800	9.45	1873	9.45	3913
													4.25633	-6441	4.25667	-263		9.45833	16000	9.45833	1872	9.45833	3913
													4.257	-6442	4.25733	-263		9.46667	16200	9.46667	1870	9.46667	3913
													4.25767	-6443	4.258	-263		9.475	16400	9.475	1869	9.475	3912
													4.25833	-6444	4.25867	-263		9.48333	16600	9.48333	1868	9.48333	3909
													4.259	-6444	4.25933	-263		9.49167	16800	9.49167	1867	9.49167	3908
													4.25967	-6444	4.26	-264		9.5	17000	9.5	1865	9.5	3907
													4.26033	-6444	4.26067	-264		9.50833	17200	9.50833	1865	9.50833	3907
													4.261	-6444	4.26133	-264		9.51667	17600	9.51667	1864	9.51667	3906
													4.26167	-6445	4.262	-265		9.525	17800	9.525	1864	9.525	3905
													4.26233	-6445	4.26267	-265		9.53333	18000	9.53333	1864	9.53333	3905
													4.263	-6446	4.26333	-266		9.54167	18300	9.54167	1864	9.54167	3905
													4.26367	-6446	4.264	-267		9.55	18600	9.55	1865	9.55	3906
													4.26433	-6446	4.26467	-267		9.55833	19000	9.55833	1866	9.55833	3905
													4.265	-6447	4.26533	-267		9.56667	19200	9.56667	1867	9.56667	3905
													4.26567	-6448	4.266	-268		9.575	19400	9.575	1867	9.575	3904
													4.26633	-6450	4.26667	-268		9.58333	19600	9.58333	1868	9.58333	3903
													4.267	-6451	4.26733	-268		9.59167	19800	9.59167	1868	9.59167	3903
													4.26767	-6453	4.268	-268		9.6	20000	9.6	1869	9.6	3904
													4.26833	-6454	4.26867	-268		9.60833	21000	9.60833	1871	9.60833	3904
													4.269	-6455	4.26933	-268		9.61667	21840	9.61667	1870	9.61667	3905
													4.26967	-6457	4.27	-268		9.625	21668	9.625	1870	9.625	3905
													4.27033	-6458	4.27067	-268		9.63333	21531	9.63333	1870	9.63333	3906
													4.271	-6458	4.27133	-269		9.64167	21426	9.64167	1870	9.64167	3905
													4.27167	-6459	4.272	-269		9.65	21351	9.65	1871	9.65	3903
													4.27233	-6459	4.27267	-269		9.65833	21303	9.65833	1872	9.65833	3903
													4.273	-6460	4.27333	-270		9.66667	21282	9.66667	1873	9.66667	3905
													4.27367	-6460	4.274	-270		9.675	21285	9.675	1874	9.675	3906
													4.27433	-6460	4.27467	-270		9.68333	21310	9.68333	1877	9.68333	3907
													4.275	-6460	4.27533	-270		9.69167	21356	9.69167	1879	9.69167	3907
													4.27567	-6460	4.276	-271		9.7	21421	9.7	1880	9.7	3905
													4.27633	-6461	4.27667	-271		9.70833	21505	9.70833	1881	9.70833	3905
													4.277	-6461	4.27733	-272		9.71667	21606	9.71667	1883	9.71667	3904
													4.27767	-6461	4.278	-273		9.725	21721	9.725	1883	9.725	3904
													4.27833	-6460	4.27867	-273		9.73333	21851	9.73333	1882	9.73333	3903
													4.279	-6460	4.27933	-274		9.74167	21994	9.74167	1882	9.74167	3903
													4.27967	-6459	4.28	-274		9.75	22152	9.75	1883	9.75	3902
													4.28033	-6459	4.28067	-274		9.75833	22321	9.75833	1884	9.75833	3901
													4.281	-6459	4.28133	-274		9.76667	22503	9.76667	1885	9.76667	3901
													4.28167	-6458	4.282	-274		9.775	22695	9.775	1887	9.775	3902
													4.28233	-6458	4.28267	-273		9.78333	22898	9.78333	1888	9.78333	3902
													4.283	-6458	4.28333	-273		9.79167	23112	9.79167	1889	9.79167	3902
													4.28367	-6457	4.284	-273		9.8	23336	9.8	1891	9.8	3902
													4.28433	-6457	4.28467	-273		9.80833	23570	9.80833	1894	9.80833	3903
													4.285	-6458	4.28533	-273		9.81667	23814	9.81667	1896	9.81667	3904
													4.28567	-6458	4.286	-274		9.825	24066	9.825	1897	9.825	3904
													4.28633	-6459	4.28667	-274		9.83333	24328	9.83333	1899	9.83333	3903
													4.287	-6460	4.28733	-275		9.84167	24599	9.84167	1900	9.84167	3902
													4.28767	-6462	4.288	-276		9.85	24879	9.85	1901	9.85	3903
													4.28833	-6463	4.28867	-277		9.85833	25167	9.85833	1902	9.85833	3905
													4.289	-6464	4.28933	-278		9.86667	25463	9.86667	1903	9.86667	3905
													4.28967	-6466	4.29	-279		9.875	25768	9.875	1904	9.875	3904
													4.29033	-6467	4.29067	-280		9.88333	26081	9.88333	1905	9.88333	3904
													4.291	-6467	4.29133	-280		9.89167	26401	9.89167	1906	9.89167	3903
													4.29167	-6468	4.292	-280		9.9	26729	9.9	1908	9.9	3904
													4.29233	-6468	4.29267	-280		9.90833	27066	9.90833	1909	9.90833	3904
													4.293	-6469	4.29333	-280		9.91667	27412	9.91667	1909	9.91667	3905
													4.29367	-6469	4.294	-279		9.925	27765	9.925	1909	9.925	3906
													4.29433	-6470	4.29467	-279		9.93333	28126	9.93333	1910	9.93333	3906
													4.295	-6470	4.29533	-278		9.94167	28495	9.94167	1912	9.94167	3905
													4.29567	-6471	4.296	-278		9.95	28870	9.95	1914	9.95	3905
													4.29633	-6471	4.29667	-277		9.95833	29253	9.95833	1916	9.95833	3904
													4.297	-6471	4.29733	-276		9.96667	29645	9.96667	1917	9.96667	3904
													4.29767	-6471	4.298	-276		9.975	30043	9.975	1917	9.975	3903
													4.29833	-6470	4.29867	-275		9.98333	30450	9.98333	1918	9.98333	3904
													4.299	-6470	4.29933	-275		9.99167	30862	9.99167	1918	9.99167	3904
													4.29967	-6469	4.3	-275		10	31282	10	1918	10	3904
													4.30033	-6468	4.30067	-275		10.0083	31709	10.0083	1918	10.0083	3904
													4.301	-6468	4.30133	-274		10.0167	32142	10.0167	1920	10.0167	3903
													4.30167	-6467	4.302	-274		10.025	32583	10.025	1921	10.025	3903
													4.30233	-6467	4.30267	-274		10.0333	33029	10.0333	1922	10.0333	3903
													4.303	-6467	4.30333	-274		10.0417	33482	10.0417	1923	10.0417	3904
													4.30367	-6466	4.304	-273		10.05	33941	10.05	1923	10.05	3904
													4.30433	-6466	4.30467	-273		10.0583	34405	10.0583	1924	10.0583	3904
													4.305	-6465	4.30533	-272		10.0667	34875	10.0667	1927	10.0667	3905
													4.30567	-6464	4.306	-271		10.075	35351	10.075	1928	10.075	3905
													4.30633	-6463	4.30667	-271		10.0833	35833	10.0833	1929	10.0833	3904
													4.307	-6462	4.30733	-270		10.0917	36319	10.0917	1929	10.0917	3905
													4.30767	-6462	4.308	-270		10.1	36811	10.1	1930	10.1	3906
													4.30833	-6461	4.30867	-269		10.1083	37308	10.1083	1929	10.1083	3906
													4.309	-6461	4.30933	-268		10.1167	37810	10.1167	1928	10.1167	3905
													4.30967	-6461	4.31	-268		10.125	38315	10.125	1930	10.125	3905
													4.31033	-6462	4.31067	-267		10.1333	38822	10.1333	1931	10.1333	3904
													4.311	-6462	4.31133	-267		10.1417	39332	10.1417	1932	10.1417	3904
													4.31167	-6461	4.312	-267		10.15	39846	10.15	1934	10.15	3904
													4.31233	-6460	4.31267	-266		10.1583	40364	10.1583	1936	10.1583	3904
													4.313	-6459	4.31333	-266		10.1667	40883	10.1667	1937	10.1667	3905
													4.31367	-6458	4.314	-266		10.175	41404	10.175	1937	10.175	3905
													4.31433	-6458	4.31467	-266		10.1833	41926	10.1833	1937	10.1833	3905
													4.315	-6458	4.31533	-266		10.1917	42449	10.1917	1937	10.1917	3904
													4.31567	-6457	4.316	-266		10.2	42973	10.2	1938	10.2	3903
													4.31633	-6457	4.31667	-266		10.2083	43499	10.2083	1938	10.2083	3904
													4.317	-6457	4.31733	-266		10.2167	44026	10.2167	1937	10.2167	3904
													4.31767	-6457	4.318	-266		10.225	44552	10.225	1937	10.225	3904
													4.31833	-6457	4.31867	-266		10.2333	45075	10.2333	1938	10.2333	3903
													4.319	-6457	4.31933	-265		10.2417	45597	10.2417	1938	10.2417	3903
													4.31967	-6458	4.32	-265		10.25	46117	10.25	1939	10.25	3904
													4.32033	-6459	4.32067	-264		10.2583	46634	10.2583	1940	10.2583	3903
													4.321	-6461	4.32133	-264		10.2667	47147	10.2667	1941	10.2667	3902
													4.32167	-6461	4.322	-264		10.275	47657	10.275	1941	10.275	3901
													4.32233	-6462	4.32267	-263		10.2833	48163	10.2833	1940	10.2833	3900
													4.323	-6462	4.32333	-263		10.2917	48666	10.2917	1939	10.2917	3900
													4.32367	-6462	4.324	-263		10.3	49163	10.3	1939	10.3	3900
													4.32433	-6462	4.32467	-263		10.3083	49655	10.3083	1938	10.3083	3900
													4.325	-6462	4.32533	-264		10.3167	50141	10.3167	1938	10.3167	3901
													4.32567	-6461	4.326	-264		10.325	50620	10.325	1938	10.325	3902
													4.32633	-6461	4.32667	-265		10.3333	51093	10.3333	1938	10.3333	3902
													4.327	-6461	4.32733	-265		10.3417	51560	10.3417	1938	10.3417	3902
													4.32767	-6460	4.328	-266		10.35	52019	10.35	1939	10.35	3902
													4.32833	-6459	4.32867	-266		10.3583	52470	10.3583	1940	10.3583	3902
													4.329	-6458	4.32933	-267		10.3667	52912	10.3667	1938	10.3667	3902
													4.32967	-6456	4.33	-267		10.375	53345	10.375	1937	10.375	3901
													4.33033	-6455	4.33067	-268		10.3833	53769	10.3833	1937	10.3833	3901
													4.331	-6455	4.33133	-268		10.3917	54183	10.3917	1937	10.3917	3900
													4.33167	-6454	4.332	-269		10.4	54588	10.4	1937	10.4	3899
													4.33233	-6453	4.33267	-269		10.4083	54982	10.4083	1939	10.4083	3898
													4.333	-6453	4.33333	-269		10.4167	55365	10.4167	1940	10.4167	3900
													4.33367	-6453	4.334	-270		10.425	55738	10.425	1940	10.425	3901
													4.33433	-6453	4.33467	-270		10.4333	56099	10.4333	1940	10.4333	3901
													4.335	-6453	4.33533	-271		10.4417	56450	10.4417	1940	10.4417	3899
													4.33567	-6453	4.336	-271		10.45	56789	10.45	1940	10.45	3899
													4.33633	-6453	4.33667	-272		10.4583	57115	10.4583	1940	10.4583	3899
													4.337	-6452	4.33733	-272		10.4667	57430	10.4667	1940	10.4667	3897
													4.33767	-6452	4.338	-273		10.475	57735	10.475	1939	10.475	3897
													4.33833	-6452	4.33867	-274		10.4833	58029	10.4833	1940	10.4833	3897
													4.339	-6452	4.33933	-274		10.4917	58310	10.4917	1941	10.4917	3897
													4.33967	-6453	4.34	-274		10.5	58581	10.5	1942	10.5	3897
													4.34033	-6453	4.34067	-274		10.5083	58839	10.5083	1944	10.5083	3898
													4.341	-6454	4.34133	-274		10.5167	59085	10.5167	1944	10.5167	3897
													4.34167	-6455	4.342	-274		10.525	59320	10.525	1942	10.525	3896
													4.34233	-6455	4.34267	-274		10.5333	59542	10.5333	1940	10.5333	3895
													4.343	-6454	4.34333	-274		10.5417	59753	10.5417	1941	10.5417	3896
													4.34367	-6453	4.344	-274		10.55	59953	10.55	1941	10.55	3897
													4.34433	-6452	4.34467	-273		10.5583	60144	10.5583	1941	10.5583	3896
													4.345	-6449	4.34533	-273		10.5667	60324	10.5667	1942	10.5667	3896
													4.34567	-6447	4.346	-272		10.575	60492	10.575	1942	10.575	3896
													4.34633	-6444	4.34667	-271		10.5833	60650	10.5833	1942	10.5833	3897
													4.347	-6440	4.34733	-271		10.5917	60798	10.5917	1942	10.5917	3897
													4.34767	-6436	4.348	-270		10.6	60936	10.6	1942	10.6	3898
													4.34833	-6431	4.34867	-269		10.6083	61065	10.6083	1943	10.6083	3899
													4.349	-6426	4.34933	-267		10.6167	61184	10.6167	1944	10.6167	3898
													4.34967	-6420	4.35	-266		10.625	61296	10.625	1944	10.625	3897
													4.35033	-6413	4.35067	-263		10.6333	61399	10.6333	1943	10.6333	3896
													4.351	-6407	4.35133	-261		10.6417	61495	10.6417	1943	10.6417	3896
													4.35167	-6400	4.352	-257		10.65	61583	10.65	1942	10.65	3896
													4.35233	-6393	4.35267	-254		10.6583	61665	10.6583	1942	10.6583	3896
													4.353	-6387	4.35333	-250		10.6667	61739	10.6667	1943	10.6667	3896
													4.35367	-6379	4.354	-246		10.675	61806	10.675	1943	10.675	3896
													4.35433	-6371	4.35467	-241		10.6833	61866	10.6833	1943	10.6833	3896
													4.355	-6363	4.35533	-236		10.6917	61920	10.6917	1943	10.6917	3896
													4.35567	-6355	4.356	-230		10.7	61969	10.7	1944	10.7	3895
													4.35633	-6347	4.35667	-223		10.7083	62013	10.7083	1944	10.7083	3894
													4.357	-6339	4.35733	-216		10.7167	62053	10.7167	1945	10.7167	3895
													4.35767	-6330	4.358	-208		10.725	62087	10.725	1945	10.725	3895
													4.35833	-6320	4.35867	-198		10.7333	62119	10.7333	1946	10.7333	3895
													4.359	-6309	4.35933	-188		10.7417	62147	10.7417	1946	10.7417	3896
													4.35967	-6297	4.36	-176		10.75	62172	10.75	1944	10.75	3897
													4.36033	-6285	4.36067	-162		10.7583	62193	10.7583	1944	10.7583	3896
													4.361	-6271	4.36133	-147		10.7667	62212	10.7667	1944	10.7667	3896
													4.36167	-6255	4.362	-131		10.775	62228	10.775	1944	10.775	3896
													4.36233	-6238	4.36267	-112		10.7833	62243	10.7833	1943	10.7833	3897
													4.363	-6219	4.36333	-92		10.7917	62255	10.7917	1943	10.7917	3897
													4.36367	-6199	4.364	-69		10.8	62265	10.8	1942	10.8	3897
													4.36433	-6178	4.36467	-44		10.8083	62274	10.8083	1942	10.8083	3896
													4.365	-6156	4.36533	-16		10.8167	62282	10.8167	1942	10.8167	3895
													4.36567	-6132	4.366	15		10.825	62289	10.825	1942	10.825	3894
													4.36633	-6106	4.36667	49		10.8333	62295	10.8333	1943	10.8333	3895
													4.367	-6076	4.36733	86		10.8417	62298	10.8417	1942	10.8417	3895
													4.36767	-6043	4.368	125		10.85	62302	10.85	1943	10.85	3895
													4.36833	-6006	4.36867	168		10.8583	62305	10.8583	1943	10.8583	3895
													4.369	-5966	4.36933	215		10.8667	62307	10.8667	1944	10.8667	3895
													4.36967	-5922	4.37	264		10.875	62308	10.875	1944	10.875	3896
													4.37033	-5873	4.37067	318		10.8833	62311	10.8833	1944	10.8833	3896
													4.371	-5819	4.37133	374		10.8917	62313	10.8917	1944	10.8917	3896
													4.37167	-5760	4.372	435		10.9	62316	10.9	1944	10.9	3895
													4.37233	-5697	4.37267	499		10.9083	62318	10.9083	1945	10.9083	3894
													4.373	-5629	4.37333	566		10.9167	62320	10.9167	1946	10.9167	3894
													4.37367	-5556	4.374	638		10.925	62323	10.925	1946	10.925	3894
													4.37433	-5477	4.37467	714		10.9333	62326	10.9333	1946	10.9333	3892
													4.375	-5392	4.37533	794		10.9417	62331	10.9417	1946	10.9417	3892
													4.37567	-5301	4.376	878		10.95	62334	10.95	1945	10.95	3894
													4.37633	-5203	4.37667	968		10.9583	62337	10.9583	1945	10.9583	3895
													4.377	-5099	4.37733	1062		10.9667	62341	10.9667	1944	10.9667	3895
													4.37767	-4988	4.378	1161		10.975	62346	10.975	1944	10.975	3894
													4.37833	-4870	4.37867	1264		10.9833	62352	10.9833	1945	10.9833	3893
													4.379	-4746	4.37933	1373		10.9917	62358	10.9917	1946	10.9917	3892
													4.37967	-4615	4.38	1485		11	62365	11	1947	11	3892
													4.38033	-4479	4.38067	1602		11.0083	62371	11.0083	1946	11.0083	3893
													4.381	-4335	4.38133	1722		11.0167	62379	11.0167	1945	11.0167	3893
													4.38167	-4186	4.382	1846		11.025	62386	11.025	1945	11.025	3893
													4.38233	-4031	4.38267	1972		11.0333	62393	11.0333	1945	11.0333	3893
													4.383	-3870	4.38333	2101		11.0417	62401	11.0417	1945	11.0417	3893
													4.38367	-3704	4.384	2233		11.05	62410	11.05	1945	11.05	3892
													4.38433	-3534	4.38467	2368		11.0583	62419	11.0583	1945	11.0583	3893
													4.385	-3361	4.38533	2504		11.0667	62428	11.0667	1946	11.0667	3893
													4.38567	-3184	4.386	2642		11.075	62437	11.075	1945	11.075	3893
													4.38633	-3004	4.38667	2781		11.0833	62446	11.0833	1944	11.0833	3894
													4.387	-2822	4.38733	2920		11.0917	62456	11.0917	1943	11.0917	3895
													4.38767	-2637	4.388	3059		11.1	62467	11.1	1942	11.1	3895
													4.38833	-2449	4.38867	3198		11.1083	62478	11.1083	1942	11.1083	3893
													4.389	-2259	4.38933	3336		11.1167	62487	11.1167	1943	11.1167	3892
													4.38967	-2067	4.39	3472		11.125	62496	11.125	1944	11.125	3892
													4.39033	-1875	4.39067	3606		11.1333	62506	11.1333	1943	11.1333	3892
													4.391	-1683	4.39133	3737		11.1417	62517	11.1417	1943	11.1417	3892
													4.39167	-1494	4.392	3864		11.15	62527	11.15	1943	11.15	3892
													4.39233	-1307	4.39267	3988		11.1583	62537	11.1583	1944	11.1583	3892
													4.393	-1124	4.39333	4107		11.1667	62548	11.1667	1945	11.1667	3892
													4.39367	-945	4.394	4220		11.175	62559	11.175	1946	11.175	3892
													4.39433	-771	4.39467	4328		11.1833	62569	11.1833	1946	11.1833	3891
													4.395	-602	4.39533	4429		11.1917	62579	11.1917	1945	11.1917	3892
													4.39567	-439	4.396	4521		11.2	62588	11.2	1945	11.2	3893
													4.39633	-284	4.39667	4604		11.2083	62599	11.2083	1944	11.2083	3892
													4.397	-136	4.39733	4679		11.2167	62608	11.2167	1944	11.2167	3893
													4.39767	2	4.398	4744		11.225	62618	11.225	1944	11.225	3894
													4.39833	131	4.39867	4801		11.2333	62628	11.2333	1944	11.2333	3894
													4.399	249	4.39933	4849		11.2417	62637	11.2417	1945	11.2417	3894
													4.39967	358	4.4	4887		11.25	62647	11.25	1943	11.25	3894
													4.40033	456	4.40067	4916		11.2583	62657	11.2583	1943	11.2583	3894
													4.401	544	4.40133	4936		11.2667	62666	11.2667	1943	11.2667	3893
													4.40167	619	4.402	4946		11.275	62674	11.275	1944	11.275	3893
													4.40233	682	4.40267	4948		11.2833	62683	11.2833	1945	11.2833	3893
													4.403	733	4.40333	4942		11.2917	62692	11.2917	1945	11.2917	3893
													4.40367	771	4.404	4927		11.3	62701	11.3	1945	11.3	3894
													4.40433	799	4.40467	4904		11.3083	62710	11.3083	1944	11.3083	3894
													4.405	815	4.40533	4873		11.3167	62718	11.3167	1944	11.3167	3895
													4.40567	819	4.406	4835		11.325	62726	11.325	1944	11.325	3896
													4.40633	813	4.40667	4788		11.3333	62733	11.3333	1944	11.3333	3897
													4.407	797	4.40733	4735		11.3417	62741	11.3417	1944	11.3417	3898
													4.40767	769	4.408	4675		11.35	62747	11.35	1944	11.35	3898
													4.40833	731	4.40867	4608		11.3583	62753	11.3583	1944	11.3583	3898
													4.409	681	4.40933	4536		11.3667	62758	11.3667	1944	11.3667	3897
													4.40967	621	4.41	4459		11.375	62764	11.375	1943	11.375	3897
													4.41033	551	4.41067	4376		11.3833	62769	11.3833	1944	11.3833	3897
													4.411	471	4.41133	4289		11.3917	62775	11.3917	1944	11.3917	3896
													4.41167	382	4.412	4197		11.4	62780	11.4	1944	11.4	3897
													4.41233	284	4.41267	4101		11.4083	62784	11.4083	1944	11.4083	3899
													4.413	178	4.41333	4000		11.4167	62786	11.4167	1942	11.4167	3901
													4.41367	64	4.414	3897		11.425	62787	11.425	1941	11.425	3902
													4.41433	-56	4.41467	3790		11.4333	62790	11.4333	1942	11.4333	3903
													4.415	-182	4.41533	3681		11.4417	62792	11.4417	1943	11.4417	3903
													4.41567	-313	4.416	3569		11.45	62794	11.45	1943	11.45	3904
													4.41633	-450	4.41667	3455		11.4583	62795	11.4583	1943	11.4583	3904
													4.417	-591	4.41733	3340		11.4667	62796	11.4667	1944	11.4667	3904
													4.41767	-738	4.418	3224		11.475	62797	11.475	1945	11.475	3904
													4.41833	-888	4.41867	3107		11.4833	62798	11.4833	1945	11.4833	3904
													4.419	-1041	4.41933	2989		11.4917	62798	11.4917	1945	11.4917	3905
													4.41967	-1198	4.42	2871		11.5	62798	11.5	1945	11.5	3908
													4.42033	-1358	4.42067	2754		11.5083	62797	11.5083	1945	11.5083	3909
													4.421	-1519	4.42133	2637		11.5167	62795	11.5167	1944	11.5167	3910
													4.42167	-1683	4.422	2521		11.525	62793	11.525	1943	11.525	3912
													4.42233	-1847	4.42267	2406		11.5333	62789	11.5333	1943	11.5333	3913
													4.423	-2012	4.42333	2292		11.5417	62786	11.5417	1943	11.5417	3915
													4.42367	-2176	4.424	2180		11.55	62782	11.55	1943	11.55	3917
													4.42433	-2339	4.42467	2069		11.5583	62777	11.5583	1943	11.5583	3919
													4.425	-2500	4.42533	1961		11.5667	62773	11.5667	1944	11.5667	3920
													4.42567	-2660	4.426	1854		11.575	62768	11.575	1945	11.575	3922
													4.42633	-2817	4.42667	1751		11.5833	62763	11.5833	1947	11.5833	3924
													4.427	-2972	4.42733	1650		11.5917	62757	11.5917	1947	11.5917	3925
													4.42767	-3125	4.428	1552		11.6	62750	11.6	1946	11.6	3927
													4.42833	-3274	4.42867	1457		11.6083	62742	11.6083	1946	11.6083	3929
													4.429	-3420	4.42933	1366		11.6167	62734	11.6167	1946	11.6167	3931
													4.42967	-3562	4.43	1277		11.625	62724	11.625	1946	11.625	3934
													4.43033	-3701	4.43067	1191		11.6333	62715	11.6333	1947	11.6333	3937
													4.431	-3836	4.43133	1108		11.6417	62706	11.6417	1947	11.6417	3940
													4.43167	-3967	4.432	1028		11.65	62697	11.65	1947	11.65	3943
													4.43233	-4094	4.43267	952		11.6583	62687	11.6583	1947	11.6583	3947
													4.433	-4216	4.43333	880		11.6667	62676	11.6667	1948	11.6667	3952
													4.43367	-4335	4.434	810		11.675	62664	11.675	1947	11.675	3956
													4.43433	-4451	4.43467	743		11.6833	62650	11.6833	1948	11.6833	3961
													4.435	-4562	4.43533	680		11.6917	62637	11.6917	1949	11.6917	3964
													4.43567	-4669	4.436	620		11.7	62624	11.7	1950	11.7	3968
													4.43633	-4772	4.43667	562		11.7083	62610	11.7083	1950	11.7083	3973
													4.437	-4870	4.43733	508		11.7167	62596	11.7167	1950	11.7167	3977
													4.43767	-4964	4.438	456		11.725	62581	11.725	1950	11.725	3983
													4.43833	-5054	4.43867	407		11.7333	62564	11.7333	1950	11.7333	3990
													4.439	-5140	4.43933	361		11.7417	62547	11.7417	1950	11.7417	3997
													4.43967	-5222	4.44	317		11.75	62528	11.75	1951	11.75	4003
													4.44033	-5301	4.44067	276		11.7583	62509	11.7583	1952	11.7583	4010
													4.441	-5375	4.44133	237		11.7667	62491	11.7667	1953	11.7667	4016
													4.44167	-5445	4.442	200		11.775	62472	11.775	1953	11.775	4023
													4.44233	-5511	4.44267	166		11.7833	62451	11.7833	1952	11.7833	4031
													4.443	-5574	4.44333	134		11.7917	62430	11.7917	1952	11.7917	4038
													4.44367	-5634	4.444	103		11.8	62407	11.8	1953	11.8	4046
													4.44433	-5690	4.44467	75		11.8083	62384	11.8083	1953	11.8083	4053
													4.445	-5743	4.44533	48		11.8167	62360	11.8167	1954	11.8167	4062
													4.44567	-5792	4.446	23		11.825	62336	11.825	1956	11.825	4071
													4.44633	-5839	4.44667	0		11.8333	62312	11.8333	1955	11.8333	4083
													4.447	-5882	4.44733	-21		11.8417	62287	11.8417	1955	11.8417	4095
													4.44767	-5923	4.448	-41		11.85	62261	11.85	1955	11.85	4107
													4.44833	-5960	4.44867	-60		11.8583	62235	11.8583	1956	11.8583	4120
													4.449	-5995	4.44933	-78		11.8667	62208	11.8667	1957	11.8667	4132
													4.44967	-6027	4.45	-93		11.875	62180	11.875	1958	11.875	4145
													4.45033	-6057	4.45067	-108		11.8833	62150	11.8833	1959	11.8833	4159
													4.451	-6086	4.45133	-122		11.8917	62120	11.8917	1960	11.8917	4174
													4.45167	-6112	4.452	-135		11.9	62089	11.9	1960	11.9	4189
													4.45233	-6136	4.45267	-146		11.9083	62057	11.9083	1960	11.9083	4206
													4.453	-6159	4.45333	-157		11.9167	62024	11.9167	1961	11.9167	4224
													4.45367	-6180	4.454	-167		11.925	61991	11.925	1962	11.925	4244
													4.45433	-6200	4.45467	-176		11.9333	61957	11.9333	1964	11.9333	4264
													4.455	-6219	4.45533	-184		11.9417	61923	11.9417	1966	11.9417	4285
													4.45567	-6237	4.456	-192		11.95	61888	11.95	1966	11.95	4307
													4.45633	-6254	4.45667	-199		11.9583	61852	11.9583	1968	11.9583	4329
													4.457	-6269	4.45733	-206		11.9667	61815	11.9667	1968	11.9667	4352
													4.45767	-6284	4.458	-213		11.975	61777	11.975	1969	11.975	4377
													4.45833	-6297	4.45867	-218		11.9833	61739	11.9833	1970	11.9833	4403
													4.459	-6310	4.45933	-223		11.9917	61699	11.9917	1972	11.9917	4430
													4.45967	-6322	4.46	-228		12	61659	12	1974	12	4459
													4.46033	-6333	4.46067	-232		12.0083	61618	12.0083	1975	12.0083	4487
													4.461	-6342	4.46133	-236		12.0167	61575	12.0167	1976	12.0167	4518
													4.46167	-6352	4.462	-240		12.025	61532	12.025	1978	12.025	4552
													4.46233	-6360	4.46267	-243		12.0333	61488	12.0333	1979	12.0333	4586
													4.463	-6367	4.46333	-247		12.0417	61443	12.0417	1982	12.0417	4622
													4.46367	-6374	4.464	-250		12.05	61398	12.05	1985	12.05	4660
													4.46433	-6380	4.46467	-253		12.0583	61351	12.0583	1987	12.0583	4698
													4.465	-6385	4.46533	-256		12.0667	61304	12.0667	1989	12.0667	4738
													4.46567	-6391	4.466	-258		12.075	61254	12.075	1990	12.075	4780
													4.46633	-6396	4.46667	-261		12.0833	61203	12.0833	1991	12.0833	4824
													4.467	-6400	4.46733	-263		12.0917	61152	12.0917	1992	12.0917	4870
													4.46767	-6405	4.468	-265		12.1	61099	12.1	1993	12.1	4919
													4.46833	-6409	4.46867	-267		12.1083	61047	12.1083	1996	12.1083	4969
													4.469	-6413	4.46933	-269		12.1167	60992	12.1167	2000	12.1167	5021
													4.46967	-6417	4.47	-271		12.125	60937	12.125	2003	12.125	5074
													4.47033	-6421	4.47067	-272		12.1333	60882	12.1333	2006	12.1333	5128
													4.471	-6423	4.47133	-274		12.1417	60827	12.1417	2010	12.1417	5185
													4.47167	-6426	4.472	-275		12.15	60770	12.15	2013	12.15	5245
													4.47233	-6428	4.47267	-277		12.1583	60713	12.1583	2015	12.1583	5309
													4.473	-6430	4.47333	-278		12.1667	60655	12.1667	2019	12.1667	5375
													4.47367	-6432	4.474	-280		12.175	60597	12.175	2023	12.175	5443
													4.47433	-6435	4.47467	-281		12.1833	60538	12.1833	2027	12.1833	5515
													4.475	-6438	4.47533	-283		12.1917	60477	12.1917	2030	12.1917	5588
													4.47567	-6439	4.476	-284		12.2	60415	12.2	2035	12.2	5664
													4.47633	-6441	4.47667	-286		12.2083	60352	12.2083	2040	12.2083	5744
													4.477	-6443	4.47733	-287		12.2167	60287	12.2167	2044	12.2167	5827
													4.47767	-6444	4.478	-289		12.225	60221	12.225	2049	12.225	5913
													4.47833	-6446	4.47867	-290		12.2333	60154	12.2333	2055	12.2333	6000
													4.479	-6448	4.47933	-291		12.2417	60087	12.2417	2060	12.2417	6092
													4.47967	-6451	4.48	-292		12.25	60019	12.25	2065	12.25	6187
													4.48033	-6453	4.48067	-294		12.2583	59949	12.2583	2072	12.2583	6285
													4.481	-6455	4.48133	-294		12.2667	59877	12.2667	2079	12.2667	6388
													4.48167	-6458	4.482	-295		12.275	59804	12.275	2086	12.275	6496
													4.48233	-6460	4.48267	-296		12.2833	59731	12.2833	2092	12.2833	6606
													4.483	-6462	4.48333	-296		12.2917	59656	12.2917	2099	12.2917	6718
													4.48367	-6463	4.484	-296		12.3	59580	12.3	2107	12.3	6835
													4.48433	-6463	4.48467	-296		12.3083	59502	12.3083	2117	12.3083	6958
													4.485	-6463	4.48533	-297		12.3167	59422	12.3167	2127	12.3167	7085
													4.48567	-6463	4.486	-296		12.325	59340	12.325	2137	12.325	7216
													4.48633	-6462	4.48667	-296		12.3333	59258	12.3333	2148	12.3333	7352
													4.487	-6462	4.48733	-296		12.3417	59176	12.3417	2157	12.3417	7492
													4.48767	-6463	4.488	-296		12.35	59091	12.35	2167	12.35	7637
													4.48833	-6463	4.48867	-296		12.3583	59005	12.3583	2179	12.3583	7786
													4.489	-6462	4.48933	-296		12.3667	58921	12.3667	2191	12.3667	7941
													4.48967	-6462	4.49	-296		12.375	58837	12.375	2204	12.375	8100
													4.49033	-6463	4.49067	-297		12.3833	58752	12.3833	2217	12.3833	8264
													4.491	-6464	4.49133	-297		12.3917	58668	12.3917	2231	12.3917	8434
													4.49167	-6465	4.492	-297		12.4	58584	12.4	2245	12.4	8608
													4.49233	-6466	4.49267	-297		12.4083	58503	12.4083	2260	12.4083	8788
													4.493	-6467	4.49333	-297		12.4167	58421	12.4167	2277	12.4167	8972
													4.49367	-6468	4.494	-297		12.425	58340	12.425	2296	12.425	9163
													4.49433	-6467	4.49467	-297		12.4333	58259	12.4333	2315	12.4333	9360
													4.495	-6467	4.49533	-297		12.4417	58177	12.4417	2334	12.4417	9562
													4.49567	-6467	4.496	-297		12.45	58096	12.45	2355	12.45	9771
													4.49633	-6466	4.49667	-297		12.4583	58015	12.4583	2377	12.4583	9987
													4.497	-6466	4.49733	-297		12.4667	57931	12.4667	2401	12.4667	10208
													4.49767	-6466	4.498	-297		12.475	57845	12.475	2425	12.475	10436
													4.49833	-6467	4.49867	-297		12.4833	57757	12.4833	2450	12.4833	10671
													4.499	-6468	4.49933	-296		12.4917	57668	12.4917	2477	12.4917	10910
													4.49967	-6469	4.5	-297		12.5	57576	12.5	2505	12.5	11158
													4.50033	-6469	4.50067	-297		12.5083	57482	12.5083	2535	12.5083	11412
													4.501	-6469	4.50133	-296		12.5167	57386	12.5167	2566	12.5167	11674
													4.50167	-6467	4.502	-296		12.525	57285	12.525	2597	12.525	11944
													4.50233	-6466	4.50267	-296		12.5333	57180	12.5333	2631	12.5333	12220
													4.503	-6464	4.50333	-296		12.5417	57070	12.5417	2667	12.5417	12502
													4.50367	-6462	4.504	-296		12.55	56957	12.55	2705	12.55	12794
													4.50433	-6460	4.50467	-296		12.5583	56842	12.5583	2743	12.5583	13092
													4.505	-6458	4.50533	-297		12.5667	56724	12.5667	2783	12.5667	13398
													4.50567	-6456	4.506	-297		12.575	56607	12.575	2824	12.575	13711
													4.50633	-6454	4.50667	-298		12.5833	56490	12.5833	2867	12.5833	14033
													4.507	-6450	4.50733	-298		12.5917	56376	12.5917	2913	12.5917	14363
													4.50767	-6447	4.508	-298		12.6	56267	12.6	2962	12.6	14701
													4.50833	-6443	4.50867	-299		12.6083	56164	12.6083	3014	12.6083	15047
													4.509	-6440	4.50933	-299		12.6167	56068	12.6167	3068	12.6167	15402
													4.50967	-6437	4.51	-299		12.625	55982	12.625	3125	12.625	15766
													4.51033	-6435	4.51067	-299		12.6333	55906	12.6333	3185	12.6333	16139
													4.511	-6433	4.51133	-300		12.6417	55843	12.6417	3247	12.6417	16519
													4.51167	-6431	4.512	-301		12.65	55797	12.65	3313	12.65	16907
													4.51233	-6430	4.51267	-301		12.6583	55767	12.6583	3381	12.6583	17305
													4.513	-6429	4.51333	-301		12.6667	55753	12.6667	3453	12.6667	17713
													4.51367	-6427	4.514	-300		12.675	55758	12.675	3527	12.675	18130
													4.51433	-6426	4.51467	-300		12.6833	55781	12.6833	3605	12.6833	18557
													4.515	-6426	4.51533	-301		12.6917	55823	12.6917	3686	12.6917	18993
													4.51567	-6425	4.516	-301		12.7	55882	12.7	3769	12.7	19437
													4.51633	-6426	4.51667	-302		12.7083	55956	12.7083	3855	12.7083	19891
													4.517	-6426	4.51733	-302		12.7167	56041	12.7167	3945	12.7167	20356
													4.51767	-6427	4.518	-302		12.725	56137	12.725	4040	12.725	20829
													4.51833	-6428	4.51867	-302		12.7333	56240	12.7333	4140	12.7333	21313
													4.519	-6430	4.51933	-302		12.7417	56347	12.7417	4243	12.7417	21807
													4.51967	-6431	4.52	-302		12.75	56452	12.75	4351	12.75	22310
													4.52033	-6433	4.52067	-301		12.7583	56551	12.7583	4463	12.7583	22824
													4.521	-6434	4.52133	-301		12.7667	56639	12.7667	4579	12.7667	23348
													4.52167	-6436	4.522	-301		12.775	56711	12.775	4701	12.775	23882
													4.52233	-6437	4.52267	-301		12.7833	56763	12.7833	4827	12.7833	24427
													4.523	-6438	4.52333	-300		12.7917	56789	12.7917	4958	12.7917	24981
													4.52367	-6439	4.524	-300		12.8	56786	12.8	5093	12.8	25546
													4.52433	-6440	4.52467	-300		12.8083	56752	12.8083	5235	12.8083	26121
													4.525	-6441	4.52533	-300		12.8167	56682	12.8167	5384	12.8167	26708
													4.52567	-6442	4.526	-301		12.825	56576	12.825	5538	12.825	27303
													4.52633	-6444	4.52667	-301		12.8333	56434	12.8333	5698	12.8333	27910
													4.527	-6446	4.52733	-300		12.8417	56257	12.8417	5865	12.8417	28528
													4.52767	-6449	4.528	-300		12.85	56046	12.85	6036	12.85	29157
													4.52833	-6452	4.52867	-300		12.8583	55802	12.8583	6214	12.8583	29797
													4.529	-6454	4.52933	-300		12.8667	55531	12.8667	6399	12.8667	30448
													4.52967	-6457	4.53	-300		12.875	55236	12.875	6591	12.875	31110
													4.53033	-6460	4.53067	-300		12.8833	54924	12.8833	6791	12.8833	31785
													4.531	-6461	4.53133	-300		12.8917	54600	12.8917	6997	12.8917	32470
													4.53167	-6462	4.532	-300		12.9	54270	12.9	7210	12.9	33165
													4.53233	-6463	4.53267	-300		12.9083	53939	12.9083	7430	12.9083	33871
													4.533	-6463	4.53333	-300		12.9167	53612	12.9167	7656	12.9167	34587
													4.53367	-6463	4.534	-299		12.925	53297	12.925	7888	12.925	35314
													4.53433	-6464	4.53467	-298		12.9333	52999	12.9333	8126	12.9333	36051
													4.535	-6465	4.53533	-298		12.9417	52720	12.9417	8371	12.9417	36798
													4.53567	-6467	4.536	-298		12.95	52465	12.95	8623	12.95	37556
													4.53633	-6468	4.53667	-297		12.9583	52237	12.9583	8882	12.9583	38323
													4.537	-6469	4.53733	-297		12.9667	52035	12.9667	9146	12.9667	39099
													4.53767	-6470	4.538	-295		12.975	51863	12.975	9417	12.975	39885
													4.53833	-6470	4.53867	-294		12.9833	51718	12.9833	9693	12.9833	40681
													4.539	-6470	4.53933	-293		12.9917	51598	12.9917	9974	12.9917	41487
													4.53967	-6471	4.54	-292		13	51499	13	10261	13	42301
													4.54033	-6471	4.54067	-291		13.0083	51419	13.0083	10553	13.0083	43122
													4.541	-6470	4.54133	-291		13.0167	51353	13.0167	10850	13.0167	43952
													4.54167	-6470	4.542	-290		13.025	51296	13.025	11154	13.025	44791
													4.54233	-6470	4.54267	-289		13.0333	51241	13.0333	11468	13.0333	45640
													4.543	-6469	4.54333	-289		13.0417	51183	13.0417	11787	13.0417	46497
													4.54367	-6468	4.544	-288		13.05	51116	13.05	12114	13.05	47363
													4.54433	-6467	4.54467	-287		13.0583	51035	13.0583	12448	13.0583	48240
													4.545	-6466	4.54533	-286		13.0667	50932	13.0667	12790	13.0667	49127
													4.54567	-6465	4.546	-285		13.075	50805	13.075	13139	13.075	50024
													4.54633	-6463	4.54667	-284		13.0833	50650	13.0833	13497	13.0833	50929
													4.547	-6462	4.54733	-283		13.0917	50464	13.0917	13864	13.0917	51844
													4.54767	-6461	4.548	-282		13.1	50244	13.1	14241	13.1	52770
													4.54833	-6460	4.54867	-281		13.1083	49989	13.1083	14629	13.1083	53707
													4.549	-6458	4.54933	-280		13.1167	49699	13.1167	15027	13.1167	54657
													4.54967	-6457	4.55	-280		13.125	49375	13.125	15434	13.125	55617
													4.55033	-6455	4.55067	-279		13.1333	49019	13.1333	15851	13.1333	56590
													4.551	-6453	4.55133	-278		13.1417	48636	13.1417	16280	13.1417	57575
													4.55167	-6451	4.552	-278		13.15	48228	13.15	16718	13.15	58570
													4.55233	-6449	4.55267	-277		13.1583	47799	13.1583	17166	13.1583	59576
													4.553	-6447	4.55333	-277		13.1667	47357	13.1667	17625	13.1667	60592
													4.55367	-6445	4.554	-276		13.175	46906	13.175	18096	13.175	61621
													4.55433	-6443	4.55467	-275		13.1833	46453	13.1833	18576	13.1833	62663
													4.555	-6440	4.55533	-275		13.1917	46006	13.1917	19068	13.1917	63715
													4.55567	-6437	4.556	-274		13.2	45570	13.2	19571	13.2	64779
													4.55633	-6434	4.55667	-273		13.2083	45151	13.2083	20085	13.2083	65852
													4.557	-6430	4.55733	-273		13.2167	44755	13.2167	20609	13.2167	66933
													4.55767	-6428	4.558	-272		13.225	44386	13.225	21143	13.225	68023
													4.55833	-6425	4.55867	-272		13.2333	44050	13.2333	21687	13.2333	69123
													4.559	-6422	4.55933	-271		13.2417	43752	13.2417	22243	13.2417	70231
													4.55967	-6420	4.56	-270		13.25	43497	13.25	22807	13.25	71348
													4.56033	-6417	4.56067	-269		13.2583	43289	13.2583	23380	13.2583	72472
													4.561	-6414	4.56133	-268		13.2667	43130	13.2667	23964	13.2667	73603
													4.56167	-6411	4.562	-267		13.275	43024	13.275	24559	13.275	74739
													4.56233	-6409	4.56267	-266		13.2833	42969	13.2833	25165	13.2833	75881
													4.563	-6406	4.56333	-266		13.2917	42969	13.2917	25781	13.2917	77029
													4.56367	-6404	4.564	-265		13.3	43024	13.3	26407	13.3	78182
													4.56433	-6403	4.56467	-265		13.3083	43134	13.3083	27044	13.3083	79340
													4.565	-6402	4.56533	-265		13.3167	43297	13.3167	27692	13.3167	80504
													4.56567	-6402	4.566	-266		13.325	43513	13.325	28351	13.325	81672
													4.56633	-6402	4.56667	-266		13.3333	43781	13.3333	29021	13.3333	82845
													4.567	-6402	4.56733	-266		13.3417	44094	13.3417	29701	13.3417	84024
													4.56767	-6401	4.568	-266		13.35	44448	13.35	30392	13.35	85207
													4.56833	-6401	4.56867	-267		13.3583	44837	13.3583	31094	13.3583	86395
													4.569	-6400	4.56933	-267		13.3667	45255	13.3667	31807	13.3667	87589
													4.56967	-6400	4.57	-267		13.375	45694	13.375	32531	13.375	88788
													4.57033	-6401	4.57067	-267		13.3833	46144	13.3833	33265	13.3833	89994
													4.571	-6402	4.57133	-267		13.3917	46595	13.3917	34010	13.3917	91205
													4.57167	-6403	4.572	-267		13.4	47035	13.4	34766	13.4	92422
													4.57233	-6404	4.57267	-267		13.4083	47451	13.4083	35532	13.4083	93645
													4.573	-6405	4.57333	-267		13.4167	47833	13.4167	36306	13.4167	94877
													4.57367	-6406	4.574	-268		13.425	48167	13.425	37088	13.425	96117
													4.57433	-6406	4.57467	-268		13.4333	48443	13.4333	37879	13.4333	97365
													4.575	-6407	4.57533	-268		13.4417	48647	13.4417	38680	13.4417	98622
													4.57567	-6408	4.576	-269		13.45	48768	13.45	39489	13.45	99887
													4.57633	-6409	4.57667	-269		13.4583	48798	13.4583	40306	13.4583	101161
													4.577	-6411	4.57733	-269		13.4667	48730	13.4667	41129	13.4667	102444
													4.57767	-6412	4.578	-269		13.475	48560	13.475	41958	13.475	103737
													4.57833	-6413	4.57867	-269		13.4833	48286	13.4833	42793	13.4833	105041
													4.579	-6413	4.57933	-269		13.4917	47907	13.4917	43633	13.4917	106355
													4.57967	-6414	4.58	-268		13.5	47426	13.5	44479	13.5	107679
													4.58033	-6415	4.58067	-268		13.5083	46851	13.5083	45330	13.5083	109013
													4.581	-6415	4.58133	-267		13.5167	46186	13.5167	46187	13.5167	110356
													4.58167	-6415	4.582	-266		13.525	45442	13.525	47046	13.525	111707
													4.58233	-6415	4.58267	-265		13.5333	44632	13.5333	47910	13.5333	113068
													4.583	-6416	4.58333	-265		13.5417	43769	13.5417	48777	13.5417	114436
													4.58367	-6417	4.584	-263		13.55	42864	13.55	49650	13.55	115811
													4.58433	-6418	4.58467	-262		13.5583	41934	13.5583	50528	13.5583	117189
													4.585	-6419	4.58533	-261		13.5667	40991	13.5667	51409	13.5667	118571
													4.58567	-6420	4.586	-259		13.575	40049	13.575	52295	13.575	119957
													4.58633	-6421	4.58667	-258		13.5833	39119	13.5833	53187	13.5833	121343
													4.587	-6422	4.58733	-257		13.5917	38215	13.5917	54083	13.5917	122728
													4.58767	-6422	4.588	-255		13.6	37348	13.6	54985	13.6	124107
													4.58833	-6423	4.58867	-254		13.6083	36524	13.6083	55891	13.6083	125481
													4.589	-6423	4.58933	-254		13.6167	35751	13.6167	56803	13.6167	126847
													4.58967	-6423	4.59	-253		13.625	35034	13.625	57722	13.625	128204
													4.59033	-6424	4.59067	-253		13.6333	34379	13.6333	58649	13.6333	129548
													4.591	-6425	4.59133	-252		13.6417	33786	13.6417	59582	13.6417	130879
													4.59167	-6425	4.592	-251		13.65	33259	13.65	60523	13.65	132196
													4.59233	-6426	4.59267	-251		13.6583	32800	13.6583	61473	13.6583	133497
													4.593	-6426	4.59333	-250		13.6667	32408	13.6667	62430	13.6667	134780
													4.59367	-6427	4.594	-249		13.675	32086	13.675	63392	13.675	136045
													4.59433	-6429	4.59467	-249		13.6833	31832	13.6833	64362	13.6833	137293
													4.595	-6430	4.59533	-249		13.6917	31647	13.6917	65341	13.6917	138522
													4.59567	-6430	4.596	-248		13.7	31531	13.7	66327	13.7	139735
													4.59633	-6431	4.59667	-248		13.7083	31485	13.7083	67319	13.7083	140932
													4.597	-6430	4.59733	-247		13.7167	31511	13.7167	68317	13.7167	142113
													4.59767	-6430	4.598	-247		13.725	31613	13.725	69319	13.725	143279
													4.59833	-6430	4.59867	-247		13.7333	31792	13.7333	70324	13.7333	144434
													4.599	-6431	4.59933	-246		13.7417	32050	13.7417	71332	13.7417	145576
													4.59967	-6431	4.6	-246		13.75	32392	13.75	72341	13.75	146711
													4.60033	-6432	4.60067	-246		13.7583	32822	13.7583	73350	13.7583	147841
													4.601	-6432	4.60133	-246		13.7667	33341	13.7667	74359	13.7667	148966
													4.60167	-6433	4.602	-246		13.775	33956	13.775	75365	13.775	150091
													4.60233	-6434	4.60267	-246		13.7833	34667	13.7833	76367	13.7833	151220
													4.603	-6436	4.60333	-246		13.7917	35476	13.7917	77364	13.7917	152355
													4.60367	-6437	4.604	-246		13.8	36384	13.8	78354	13.8	153498
													4.60433	-6438	4.60467	-246		13.8083	37388	13.8083	79335	13.8083	154653
													4.605	-6439	4.60533	-247		13.8167	38487	13.8167	80305	13.8167	155823
													4.60567	-6440	4.606	-247		13.825	39673	13.825	81266	13.825	157011
													4.60633	-6441	4.60667	-248		13.8333	40939	13.8333	82217	13.8333	158220
													4.607	-6441	4.60733	-249		13.8417	42273	13.8417	83159	13.8417	159451
													4.60767	-6441	4.608	-249		13.85	43660	13.85	84088	13.85	160706
													4.60833	-6440	4.60867	-250		13.8583	45082	13.8583	85005	13.8583	161987
													4.609	-6439	4.60933	-250		13.8667	46516	13.8667	85913	13.8667	163294
													4.60967	-6438	4.61	-251		13.875	47937	13.875	86809	13.875	164625
													4.61033	-6437	4.61067	-251		13.8833	49317	13.8833	87696	13.8833	165981
													4.611	-6435	4.61133	-251		13.8917	50625	13.8917	88576	13.8917	167361
													4.61167	-6434	4.612	-252		13.9	51833	13.9	89451	13.9	168764
													4.61233	-6433	4.61267	-252		13.9083	52907	13.9083	90324	13.9083	170187
													4.613	-6431	4.61333	-253		13.9167	53819	13.9167	91195	13.9167	171628
													4.61367	-6429	4.614	-254		13.925	54540	13.925	92068	13.925	173081
													4.61433	-6428	4.61467	-255		13.9333	55048	13.9333	92942	13.9333	174545
													4.615	-6426	4.61533	-256		13.9417	55324	13.9417	93820	13.9417	176013
													4.61567	-6425	4.616	-257		13.95	55351	13.95	94704	13.95	177480
													4.61633	-6425	4.61667	-258		13.9583	55123	13.9583	95595	13.9583	178942
													4.617	-6425	4.61733	-259		13.9667	54642	13.9667	96495	13.9667	180393
													4.61767	-6424	4.618	-260		13.975	53912	13.975	97404	13.975	181829
													4.61833	-6424	4.61867	-261		13.9833	52947	13.9833	98323	13.9833	183243
													4.619	-6425	4.61933	-262		13.9917	51767	13.9917	99248	13.9917	184629
													4.61967	-6426	4.62	-263		14	50396	14	100182	14	185981
													4.62033	-6426	4.62067	-264		14.0083	48863	14.0083	101119	14.0083	187296
													4.621	-6426	4.62133	-265		14.0167	47197	14.0167	102060	14.0167	188568
													4.62167	-6425	4.622	-266		14.025	45433	14.025	103002	14.025	189789
													4.62233	-6426	4.62267	-267		14.0333	43603	14.0333	103941	14.0333	190958
													4.623	-6427	4.62333	-268		14.0417	41742	14.0417	104872	14.0417	192070
													4.62367	-6428	4.624	-269		14.05	39880	14.05	105794	14.05	193120
													4.62433	-6430	4.62467	-271		14.0583	38044	14.0583	106703	14.0583	194106
													4.625	-6432	4.62533	-272		14.0667	36261	14.0667	107597	14.0667	195025
													4.62567	-6435	4.626	-273		14.075	34551	14.075	108473	14.075	195877
													4.62633	-6437	4.62667	-275		14.0833	32930	14.0833	109328	14.0833	196660
													4.627	-6439	4.62733	-276		14.0917	31412	14.0917	110158	14.0917	197373
													4.62767	-6441	4.628	-277		14.1	30006	14.1	110965	14.1	198016
													4.62833	-6443	4.62867	-278		14.1083	28718	14.1083	111746	14.1083	198591
													4.629	-6445	4.62933	-279		14.1167	27551	14.1167	112501	14.1167	199098
													4.62967	-6447	4.63	-280		14.125	26503	14.125	113231	14.125	199539
													4.63033	-6448	4.63067	-281		14.1333	25573	14.1333	113934	14.1333	199917
													4.631	-6449	4.63133	-282		14.1417	24753	14.1417	114611	14.1417	200237
													4.63167	-6450	4.632	-283		14.15	24039	14.15	115263	14.15	200502
													4.63233	-6452	4.63267	-285		14.1583	23422	14.1583	115892	14.1583	200718
													4.633	-6454	4.63333	-286		14.1667	22897	14.1667	116496	14.1667	200892
													4.63367	-6456	4.634	-287		14.175	22452	14.175	117077	14.175	201031
													4.63433	-6459	4.63467	-289		14.1833	22078	14.1833	117635	14.1833	201144
													4.635	-6463	4.63533	-290		14.1917	21768	14.1917	118170	14.1917	201242
													4.63567	-6466	4.636	-292		14.2	21512	14.2	118682	14.2	201338
													4.63633	-6468	4.63667	-294		14.2083	21301	14.2083	119172	14.2083	201448
													4.637	-6469	4.63733	-295		14.2167	21128	14.2167	119639	14.2167	201591
													4.63767	-6470	4.638	-296		14.225	20985	14.225	120082	14.225	201785
													4.63833	-6472	4.63867	-298		14.2333	20865	14.2333	120504	14.2333	202051
													4.639	-6474	4.63933	-299		14.2417	20762	14.2417	120903	14.2417	202414
													4.63967	-6476	4.64	-300		14.25	20670	14.25	121279	14.25	202904
													4.64033	-6479	4.64067	-301		14.2583	20586	14.2583	121630	14.2583	203549
													4.641	-6482	4.64133	-302		14.2667	20505	14.2667	121962	14.2667	204382
													4.64167	-6486	4.642	-303		14.275	20425	14.275	122274	14.275	205438
													4.64233	-6488	4.64267	-303		14.2833	20344	14.2833	122570	14.2833	206751
													4.643	-6490	4.64333	-304		14.2917	20261	14.2917	122848	14.2917	208356
													4.64367	-6492	4.644	-305		14.3	20178	14.3	123114	14.3	210288
													4.64433	-6494	4.64467	-306		14.3083	20097	14.3083	123373	14.3083	212582
													4.645	-6495	4.64533	-307		14.3167	20020	14.3167	123627	14.3167	215266
													4.64567	-6496	4.646	-309		14.325	19950	14.325	123880	14.325	218368
													4.64633	-6498	4.64667	-310		14.3333	19892	14.3333	124138	14.3333	221908
													4.647	-6499	4.64733	-311		14.3417	19850	14.3417	124406	14.3417	225901
													4.64767	-6501	4.648	-312		14.35	19829	14.35	124692	14.35	230353
													4.64833	-6503	4.64867	-313		14.3583	19837	14.3583	125004	14.3583	235259
													4.649	-6505	4.64933	-314		14.3667	19878	14.3667	125350	14.3667	240610
													4.64967	-6507	4.65	-315		14.375	19960	14.375	125739	14.375	246378
													4.65033	-6509	4.65067	-316		14.3833	18861	14.3833	126179	14.3833	252528
													4.651	-6512	4.65133	-316		14.3917	18417	14.3917	126682	14.3917	259014
													4.65167	-6514	4.652	-317		14.4	18037	14.4	127257	14.4	265778
													4.65233	-6516	4.65267	-318		14.4083	17713	14.4083	127917	14.4083	272754
													4.653	-6518	4.65333	-319		14.4167	17442	14.4167	128670	14.4167	279865
													4.65367	-6519	4.654	-319		14.425	17218	14.425	129528	14.425	287031
													4.65433	-6520	4.65467	-320		14.4333	17037	14.4333	130499	14.4333	294165
													4.655	-6521	4.65533	-321		14.4417	16892	14.4417	131591	14.4417	301180
													4.65567	-6523	4.656	-321		14.45	16776	14.45	132811	14.45	307987
													4.65633	-6524	4.65667	-322		14.4583	16684	14.4583	134164	14.4583	314502
													4.657	-6526	4.65733	-322		14.4667	16610	14.4667	135647	14.4667	320646
													4.65767	-6528	4.658	-323		14.475	16553	14.475	137255	14.475	326346
													4.65833	-6529	4.65867	-323		14.4833	16506	14.4833	138982	14.4833	331540
													4.659	-6531	4.65933	-324		14.4917	16610	14.4917	140814	14.4917	336173
													4.65967	-6532	4.66	-324		14.5	16553	14.5	142732	14.5	340203
													4.66033	-6533	4.66067	-325		14.5083	16506	14.5083	144710	14.5083	343593
													4.661	-6533	4.66133	-326		14.5167	16610	14.5167	146719	14.5167	346324
													4.66167	-6534	4.662	-326		14.525	16553	14.525	148724	14.525	348385
													4.66233	-6534	4.66267	-327		14.5333	16506	14.5333	150692	14.5333	349776
													4.663	-6535	4.66333	-327		14.5417	16610	14.5417	152578	14.5417	350501
													4.66367	-6536	4.664	-327		14.55	16553	14.55	154338	14.55	350577
													4.66433	-6537	4.66467	-327		14.5583	16506	14.5583	155931	14.5583	350025
													4.665	-6538	4.66533	-327		14.5667	16684	14.5667	157317	14.5667	348870
													4.66567	-6538	4.666	-327		14.575	16610	14.575	158460	14.575	347145
													4.66633	-6539	4.66667	-327		14.5833	16553	14.5833	159324	14.5833	344885
													4.667	-6539	4.66733	-327		14.5917	16506	14.5917	159885	14.5917	342129
													4.66767	-6539	4.668	-327		14.6	16610	14.6	160125	14.6	338920
													4.66833	-6539	4.66867	-328		14.6083	16553	14.6083	160028	14.6083	335304
													4.669	-6538	4.66933	-329		14.6167	16610	14.6167	159594	14.6167	331333
													4.66967	-6537	4.67	-329		14.625	16553	14.625	158827	14.625	327054
													4.67033	-6536	4.67067	-330		14.6333	16506	14.6333	157740	14.6333	322521
													4.671	-6535	4.67133	-330		14.6417	16684	14.6417	156350	14.6417	317787
													4.67167	-6535	4.672	-331		14.65	16610	14.65	154684	14.65	312905
													4.67233	-6534	4.67267	-331		14.6583	16553	14.6583	152773	14.6583	307928
													4.673	-6535	4.67333	-331		14.6667	16506	14.6667	150651	14.6667	302906
													4.67367	-6535	4.674	-331		14.675	16610	14.675	148353	14.675	297886
													4.67433	-6535	4.67467	-331		14.6833	16553	14.6833	145918	14.6833	292908
													4.675	-6535	4.67533	-331		14.6917	16553	14.6917	143385	14.6917	288005
													4.67567	-6536	4.676	-330		14.7	16506	14.7	140786	14.7	283206
													4.67633	-6536	4.67667	-330		14.7083	16684	14.7083	138157	14.7083	278532
													4.677	-6537	4.67733	-329		14.7167	16610	14.7167	135525	14.7167	273996
													4.67767	-6538	4.678	-328		14.725	16684	14.725	132916	14.725	269604
													4.67833	-6539	4.67867	-327		14.7333	16610	14.7333	130354	14.7333	265353
													4.679	-6540	4.67933	-327		14.7417	16610	14.7417	127855	14.7417	261232
													4.67967	-6541	4.68	-326		14.75	16553	14.75	125435	14.75	257225
													4.68033	-6542	4.68067	-325		14.7583	16506	14.7583	123102	14.7583	253312
													4.681	-6544	4.68133	-325		14.7667	16684	14.7667	120863	14.7667	249472
													4.68167	-6545	4.682	-324		14.775	16610	14.775	118720	14.775	245681
													4.68233	-6545	4.68267	-323		14.7833	16553	14.7833	116678	14.7833	241914
													4.683	-6546	4.68333	-322		14.7917	16506	14.7917	114732	14.7917	238145
													4.68367	-6545	4.684	-321		14.8	16610	14.8	112883	14.8	234354
													4.68433	-6545	4.68467	-320		14.8083	16553	14.8083	111127	14.8083	230520
													4.685	-6544	4.68533	-319		14.8167	16776	14.8167	109461	14.8167	226632
													4.68567	-6543	4.686	-318		14.825	16684	14.825	107880	14.825	222679
													4.68633	-6542	4.68667	-317		14.8333	16610	14.8333	106382	14.8333	218658
													4.687	-6542	4.68733	-316		14.8417	16553	14.8417	104966	14.8417	214572
													4.68767	-6541	4.688	-316		14.85	16506	14.85	103633	14.85	210423
													4.68833	-6540	4.68867	-315		14.8583	16465	14.8583	102381	14.8583	206223
													4.689	-6539	4.68933	-315		14.8667	16427	14.8667	101212	14.8667	201987
													4.68967	-6538	4.69	-314		14.875	16387	14.875	100128	14.875	197733
													4.69033	-6538	4.69067	-314		14.8833	16346	14.8833	99132	14.8833	193478
													4.691	-6537	4.69133	-314		14.8917	16299	14.8917	98227	14.8917	189244
													4.69167	-6537	4.692	-313		14.9	16245	14.9	97413	14.9	185053
													4.69233	-6538	4.69267	-313		14.9083	16181	14.9083	96695	14.9083	180923
													4.693	-6539	4.69333	-313		14.9167	16106	14.9167	96072	14.9167	176876
													4.69367	-6540	4.694	-313		14.925	16020	14.925	95548	14.925	172929
													4.69433	-6541	4.69467	-313		14.9333	15922	14.9333	95121	14.9333	169100
													4.695	-6543	4.69533	-313		14.9417	15812	14.9417	94787	14.9417	165403
													4.69567	-6546	4.696	-313		14.95	15690	14.95	94540	14.95	161850
													4.69633	-6548	4.69667	-313		14.9583	15556	14.9583	94373	14.9583	158452
													4.697	-6550	4.69733	-312		14.9667	15410	14.9667	94277	14.9667	155215
													4.69767	-6551	4.698	-312		14.975	15253	14.975	94241	14.975	152147
													4.69833	-6552	4.69867	-312		14.9833	15086	14.9833	94249	14.9833	149249
													4.699	-6552	4.69933	-311		14.9917	14912	14.9917	94285	14.9917	146527
													4.69967	-6552	4.7	-311		15	14732	15	94334	15	143977
													4.70033	-6552	4.70067	-311		15.0083	14548	15.0083	94380	15.0083	141598
													4.701	-6551	4.70133	-310		15.0167	14362	15.0167	94407	15.0167	139389
													4.70167	-6551	4.702	-310		15.025	14176	15.025	94398	15.025	137347
													4.70233	-6550	4.70267	-310		15.0333	13991	15.0333	94339	15.0333	135465
													4.703	-6550	4.70333	-310		15.0417	13812	15.0417	94220	15.0417	133740
													4.70367	-6548	4.704	-311		15.05	13638	15.05	94036	15.05	132164
													4.70433	-6546	4.70467	-311		15.0583	13472	15.0583	93781	15.0583	130728
													4.705	-6545	4.70533	-311		15.0667	13314	15.0667	93455	15.0667	129426
													4.70567	-6544	4.706	-312		15.075	13167	15.075	93063	15.075	128249
													4.70633	-6544	4.70667	-312		15.0833	13032	15.0833	92615	15.0833	127187
													4.707	-6543	4.70733	-312		15.0917	12910	15.0917	92121	15.0917	126234
													4.70767	-6543	4.708	-313		15.1	12799	15.1	91598	15.1	125379
													4.70833	-6543	4.70867	-313		15.1083	12703	15.1083	91064	15.1083	124612
													4.709	-6544	4.70933	-313		15.1167	12619	15.1167	90541	15.1167	123928
													4.70967	-6544	4.71	-314		15.125	12547	15.125	90050	15.125	123317
													4.71033	-6544	4.71067	-314		15.1333	12485	15.1333	89615	15.1333	122772
													4.711	-6544	4.71133	-315		15.1417	12433	15.1417	89257	15.1417	122290
													4.71167	-6543	4.712	-315		15.15	12390	15.15	88995	15.15	121865
													4.71233	-6541	4.71267	-315		15.1583	12356	15.1583	88847	15.1583	121491
													4.713	-6540	4.71333	-314		15.1667	12329	15.1667	88826	15.1667	121162
													4.71367	-6538	4.714	-314		15.175	12307	15.175	88941	15.175	120877
													4.71433	-6536	4.71467	-315		15.1833	12291	15.1833	89201	15.1833	120634
													4.715	-6535	4.71533	-316		15.1917	12279	15.1917	89604	15.1917	120430
													4.71567	-6535	4.716	-317		15.2	12270	15.2	90146	15.2	120258
													4.71633	-6534	4.71667	-318		15.2083	12264	15.2083	90815	15.2083	120115
													4.717	-6534	4.71733	-319		15.2167	12259	15.2167	91596	15.2167	119996
													4.71767	-6534	4.718	-320		15.225	12255	15.225	92468	15.225	119896
													4.71833	-6534	4.71867	-322		15.2333	12253	15.2333	93410	15.2333	119812
													4.719	-6535	4.71933	-323		15.2417	12252	15.2417	94392	15.2417	119737
													4.71967	-6538	4.72	-324		15.25	12251	15.25	95384	15.25	119667
													4.72033	-6540	4.72067	-325		15.2583	12250	15.2583	96357	15.2583	119594
													4.721	-6541	4.72133	-326		15.2667	12250	15.2667	97279	15.2667	119513
													4.72167	-6542	4.722	-327		15.275	12251	15.275	98123	15.275	119417
													4.72233	-6542	4.72267	-327		15.2833	12254	15.2833	98865	15.2833	119304
													4.723	-6543	4.72333	-328		15.2917	12257	15.2917	99481	15.2917	119169
													4.72367	-6543	4.724	-328		15.3	12262	15.3	99952	15.3	119014
													4.72433	-6544	4.72467	-328		15.3083	12269	15.3083	100271	15.3083	118841
													4.725	-6545	4.72533	-328		15.3167	12277	15.3167	100434	15.3167	118655
													4.72567	-6546	4.726	-328		15.325	12289	15.325	100446	15.325	118466
													4.72633	-6547	4.72667	-328		15.3333	12305	15.3333	100314	15.3333	118291
													4.727	-6548	4.72733	-328		15.3417	12322	15.3417	100055	15.3417	118151
													4.72767	-6549	4.728	-328		15.35	12342	15.35	99697	15.35	118074
													4.72833	-6549	4.72867	-329		15.3583	12364	15.3583	99273	15.3583	118094
													4.729	-6549	4.72933	-329		15.3667	12389	15.3667	98818	15.3667	118253
													4.72967	-6550	4.73	-329		15.375	12415	15.375	98375	15.375	118605
													4.73033	-6551	4.73067	-329		15.3833	12442	15.3833	97990	15.3833	119210
													4.731	-6553	4.73133	-329		15.3917	12468	15.3917	97709	15.3917	120141
													4.73167	-6554	4.732	-329		15.4	12495	15.4	97581	15.4	121484
													4.73233	-6556	4.73267	-329		15.4083	12520	15.4083	97653	15.4083	123339
													4.733	-6558	4.73333	-329		15.4167	12541	15.4167	97972	15.4167	125818
													4.73367	-6560	4.734	-329		15.425	12558	15.425	98585	15.425	129056
													4.73433	-6561	4.73467	-329		15.4333	12571	15.4333	99532	15.4333	133206
													4.735	-6563	4.73533	-329		15.4417	12581	15.4417	100849	15.4417	138443
													4.73567	-6564	4.736	-329		15.45	12584	15.45	102566	15.45	144969
													4.73633	-6564	4.73667	-330		15.4583	12581	15.4583	104706	15.4583	153014
													4.737	-6565	4.73733	-330		15.4667	12571	15.4667	107285	15.4667	162839
													4.73767	-6566	4.738	-330		15.475	12555	15.475	110310	15.475	174738
													4.73833	-6567	4.73867	-330		15.4833	12530	15.4833	113777	15.4833	189043
													4.739	-6568	4.73933	-330		15.4917	12499	15.4917	117675	15.4917	206124
													4.73967	-6569	4.74	-331		15.5	12460	15.5	121981	15.5	226387
													4.74033	-6570	4.74067	-331		15.5083	12414	15.5083	126659	15.5083	250272
													4.741	-6572	4.74133	-331		15.5167	12362	15.5167	131665	15.5167	278253
													4.74167	-6573	4.742	-331		15.525	12303	15.525	136941	15.525	310830
													4.74233	-6573	4.74267	-331		15.5333	12239	15.5333	142416	15.5333	348515
													4.743	-6574	4.74333	-332		15.5417	12172	15.5417	148014	15.5417	391814
													4.74367	-6575	4.744	-332		15.55	12101	15.55	153650	15.55	441220
													4.74433	-6577	4.74467	-333		15.5583	12027	15.5583	159230	15.5583	497182
													4.745	-6578	4.74533	-333		15.5667	12555	15.5667	164657	15.5667	560074
													4.74567	-6579	4.746	-334		15.575	12530	15.575	169828	15.575	630166
													4.74633	-6580	4.74667	-335		15.5833	12499	15.5833	174646	15.5833	707589
													4.747	-6582	4.74733	-335		15.5917	12460	15.5917	179016	15.5917	792284
													4.74767	-6584	4.748	-336		15.6	12414	15.6	182848	15.6	883970
													4.74833	-6586	4.74867	-337		15.6083	12362	15.6083	186061	15.6083	982095
													4.749	-6587	4.74933	-337		15.6167	12303	15.6167	188592	15.6167	1085800
													4.74967	-6588	4.75	-337		15.625	12239	15.625	190387	15.625	1193860
													4.75033	-6589	4.75067	-337		15.6333	12172	15.6333	191409	15.6333	1304700
													4.751	-6590	4.75133	-337		15.6417	12101	15.6417	191639	15.6417	1416410
													4.75167	-6590	4.752	-337		15.65	12027	15.65	191079	15.65	1526840
													4.75233	-6591	4.75267	-336		15.6583	12555	15.6583	189746	15.6583	1633670
													4.753	-6592	4.75333	-336		15.6667	12530	15.6667	187676	15.6667	1734580
													4.75367	-6594	4.754	-336		15.675	12499	15.675	184915	15.675	1827560
													4.75433	-6595	4.75467	-336		15.6833	12460	15.6833	181527	15.6833	1911000
													4.755	-6596	4.75533	-336		15.6917	12414	15.6917	177585	15.6917	1983900
													4.75567	-6597	4.756	-336		15.7	12362	15.7	173168	15.7	2045860
													4.75633	-6597	4.75667	-336		15.7083	12303	15.7083	168362	15.7083	2097010
													4.757	-6597	4.75733	-337		15.7167	12239	15.7167	163248	15.7167	2137900
													4.75767	-6597	4.758	-337		15.725	12172	15.725	157913	15.725	2169280
													4.75833	-6596	4.75867	-337		15.7333	12101	15.7333	152436	15.7333	2191950
													4.759	-6596	4.75933	-338		15.7417	12027	15.7417	146894	15.7417	2206620
													4.75967	-6595	4.76	-338		15.75	12555	15.75	141353	15.75	2213750
													4.76033	-6594	4.76067	-338		15.7583	12530	15.7583	135874	15.7583	2213620
													4.761	-6593	4.76133	-338		15.7667	12499	15.7667	130508	15.7667	2206160
													4.76167	-6593	4.762	-338		15.775	12460	15.775	125294	15.775	2190960
													4.76233	-6591	4.76267	-338		15.7833	12414	15.7833	120270	15.7833	2167420
													4.763	-6590	4.76333	-338		15.7917	12362	15.7917	115462	15.7917	2134770
													4.76367	-6589	4.764	-338		15.8	12303	15.8	110890	15.8	2092250
													4.76433	-6588	4.76467	-338		15.8083	12239	15.8083	106567	15.8083	2039270
													4.765	-6586	4.76533	-339		15.8167	12172	15.8167	102501	15.8167	1975620
													4.76567	-6585	4.766	-339		15.825	12101	15.825	98699	15.825	1901580
													4.76633	-6584	4.76667	-339		15.8333	12027	15.8333	95162	15.8333	1817980
													4.767	-6584	4.76733	-339		15.8417	12058	15.8417	91895	15.8417	1726210
													4.76767	-6584	4.768	-339		15.85	12103	15.85	88893	15.85	1628080
													4.76833	-6584	4.76867	-339		15.8583	12140	15.8583	86154	15.8583	1525630
													4.769	-6585	4.76933	-339		15.8667	12168	15.8667	83675	15.8667	1421000
													4.76967	-6586	4.77	-339		15.875	12188	15.875	81450	15.875	1316250
													4.77033	-6587	4.77067	-339		15.8833	12198	15.8833	79472	15.8833	1213230
													4.771	-6588	4.77133	-339		15.8917	12198	15.8917	77733	15.8917	1113510
													4.77167	-6589	4.772	-339		15.9	12187	15.9	76224	15.9	1018340
													4.77233	-6590	4.77267	-339		15.9083	12166	15.9083	74932	15.9083	928690
													4.773	-6591	4.77333	-338		15.9167	12136	15.9167	73845	15.9167	845193
													4.77367	-6591	4.774	-338		15.925	12096	15.925	72945	15.925	768234
													4.77433	-6590	4.77467	-337		15.9333	12050	15.9333	72215	15.9333	697956
													4.775	-6590	4.77533	-336		15.9417	11998	15.9417	71633	15.9417	634311
													4.77567	-6589	4.776	-335		15.95	11941	15.95	71176	15.95	577097
													4.77633	-6588	4.77667	-334		15.9583	11880	15.9583	70819	15.9583	525999
													4.777	-6588	4.77733	-333		15.9667	11816	15.9667	70535	15.9667	480617
													4.77767	-6587	4.778	-333		15.975	11752	15.975	70295	15.975	440505
													4.77833	-6586	4.77867	-332		15.9833	11687	15.9833	70076	15.9833	405188
													4.779	-6585	4.77933	-331		15.9917	11625	15.9917	69851	15.9917	374184
													4.77967	-6585	4.78	-330		16	11568	16	69594	16	347023
													4.78033	-6585	4.78067	-329		16.0083	11515	16.0083	69283	16.0083	323252
													4.781	-6586	4.78133	-329		16.0167	11464	16.0167	68895	16.0167	302453
													4.78167	-6586	4.782	-328		16.025	11419	16.025	68412	16.025	284238
													4.78233	-6585	4.78267	-328		16.0333	11378	16.0333	67821	16.0333	268256
													4.783	-6585	4.78333	-327		16.0417	11344	16.0417	67113	16.0417	254196
													4.78367	-6584	4.784	-327		16.05	11313	16.05	66281	16.05	241784
													4.78433	-6585	4.78467	-326		16.0583	11287	16.0583	65326	16.0583	230781
													4.785	-6585	4.78533	-326		16.0667	11264	16.0667	64250	16.0667	220979
													4.78567	-6587	4.786	-325		16.075	11244	16.075	63060	16.075	212197
													4.78633	-6588	4.78667	-324		16.0833	11228	16.0833	61764	16.0833	204282
													4.787	-6590	4.78733	-324		16.0917	11213	16.0917	60376	16.0917	197106
													4.78767	-6591	4.788	-323		16.1	11198	16.1	58909	16.1	190558
													4.78833	-6591	4.78867	-323		16.1083	11183	16.1083	57383	16.1083	184543
													4.789	-6591	4.78933	-323		16.1167	11167	16.1167	55814	16.1167	178980
													4.78967	-6592	4.79	-323		16.125	11149	16.125	54221	16.125	173801
													4.79033	-6593	4.79067	-322		16.1333	11128	16.1333	52620	16.1333	168946
													4.791	-6594	4.79133	-322		16.1417	11105	16.1417	51030	16.1417	164365
													4.79167	-6595	4.792	-322		16.15	11081	16.15	49466	16.15	160011
													4.79233	-6596	4.79267	-322		16.1583	11052	16.1583	47942	16.1583	155844
													4.793	-6597	4.79333	-322		16.1667	11021	16.1667	46469	16.1667	151830
													4.79367	-6598	4.794	-322		16.175	10987	16.175	45056	16.175	147936
													4.79433	-6598	4.79467	-322		16.1833	10951	16.1833	43711	16.1833	144138
													4.795	-6598	4.79533	-322		16.1917	10910	16.1917	42440	16.1917	140410
													4.79567	-6599	4.796	-322		16.2	10867	16.2	41246	16.2	136732
													4.79633	-6599	4.79667	-322		16.2083	10822	16.2083	40130	16.2083	133084
													4.797	-6600	4.79733	-322		16.2167	10777	16.2167	39092	16.2167	129453
													4.79767	-6600	4.798	-322		16.225	10730	16.225	38131	16.225	125829
													4.79833	-6600	4.79867	-322		16.2333	10683	16.2333	37244	16.2333	122206
													4.799	-6600	4.79933	-322		16.2417	10634	16.2417	36428	16.2417	118578
													4.79967	-6599	4.8	-323		16.25	10586	16.25	35679	16.25	114944
													4.80033	-6599	4.80067	-323		16.2583	10539	16.2583	34990	16.2583	111308
													4.801	-6598	4.80133	-324		16.2667	10495	16.2667	34359	16.2667	107674
													4.80167	-6598	4.802	-324		16.275	10453	16.275	33778	16.275	104049
													4.80233	-6598	4.80267	-325		16.2833	10413	16.2833	33243	16.2833	100445
													4.803	-6598	4.80333	-326		16.2917	10375	16.2917	32750	16.2917	96873
													4.80367	-6598	4.804	-326		16.3	10338	16.3	32293	16.3	93348
													4.80433	-6597	4.80467	-326		16.3083	10304	16.3083	31869	16.3083	89884
													4.805	-6597	4.80533	-326		16.3167	10274	16.3167	31475	16.3167	86492
													4.80567	-6597	4.806	-326		16.325	10247	16.325	31110	16.325	83189
													4.80633	-6597	4.80667	-326		16.3333	10222	16.3333	30771	16.3333	79988
													4.807	-6597	4.80733	-326		16.3417	10200	16.3417	30455	16.3417	76903
													4.80767	-6597	4.808	-326		16.35	10180	16.35	30162	16.35	73944
													4.80833	-6597	4.80867	-326		16.3583	10163	16.3583	29890	16.3583	71118
													4.809	-6597	4.80933	-326		16.3667	10149	16.3667	29639	16.3667	68433
													4.80967	-6597	4.81	-326		16.375	10138	16.375	29410	16.375	65892
													4.81033	-6598	4.81067	-325		16.3833	10128	16.3833	29200	16.3833	63498
													4.811	-6598	4.81133	-325		16.3917	10119	16.3917	29009	16.3917	61254
													4.81167	-6599	4.812	-325		16.4	10111	16.4	28837	16.4	59159
													4.81233	-6600	4.81267	-326		16.4083	10105	16.4083	28685	16.4083	57207
													4.813	-6601	4.81333	-326		16.4167	10099	16.4167	28551	16.4167	55395
													4.81367	-6602	4.814	-326		16.425	10095	16.425	28433	16.425	53717
													4.81433	-6602	4.81467	-327		16.4333	10090	16.4333	28330	16.4333	52164
													4.815	-6602	4.81533	-328		16.4417	10084	16.4417	28240	16.4417	50728
													4.81567	-6601	4.816	-328		16.45	10077	16.45	28160	16.45	49401
													4.81633	-6601	4.81667	-328		16.4583	10070	16.4583	28086	16.4583	48174
													4.817	-6601	4.81733	-329		16.4667	10062	16.4667	28014	16.4667	47034
													4.81767	-6601	4.818	-329		16.475	10055	16.475	27942	16.475	45972
													4.81833	-6602	4.81867	-329		16.4833	10047	16.4833	27865	16.4833	44980
													4.819	-6602	4.81933	-329		16.4917	10038	16.4917	27776	16.4917	44049
													4.81967	-6601	4.82	-330		16.5	10028	16.5	27670	16.5	43167
													4.82033	-6601	4.82067	-330		16.5083	10018	16.5083	27544	16.5083	42328
													4.821	-6600	4.82133	-330		16.5167	10006	16.5167	27391	16.5167	41521
													4.82167	-6600	4.822	-331		16.525	9992	16.525	27207	16.525	40737
													4.82233	-6600	4.82267	-331		16.5333	9980	16.5333	26986	16.5333	39970
													4.823	-6600	4.82333	-331		16.5417	9966	16.5417	26722	16.5417	39215
													4.82367	-6600	4.824	-331		16.55	9951	16.55	26412	16.55	38463
													4.82433	-6599	4.82467	-330		16.5583	9936	16.5583	26052	16.5583	37712
													4.825	-6598	4.82533	-330		16.5667	9919	16.5667	25640	16.5667	36954
													4.82567	-6598	4.826	-330		16.575	9902	16.575	25175	16.575	36188
													4.82633	-6597	4.82667	-330		16.5833	9884	16.5833	24657	16.5833	35408
													4.827	-6596	4.82733	-330		16.5917	9866	16.5917	24086	16.5917	34615
													4.82767	-6596	4.828	-330		16.6	9847	16.6	23465	16.6	33805
													4.82833	-6595	4.82867	-330		16.6083	9827	16.6083	22796	16.6083	32981
													4.829	-6594	4.82933	-330		16.6167	9806	16.6167	22085	16.6167	32141
													4.82967	-6592	4.83	-330		16.625	9785	16.625	21338	16.625	31289
													4.83033	-6591	4.83067	-330		16.6333	9762	16.6333	20561	16.6333	30425
													4.831	-6592	4.83133	-330		16.6417	9739	16.6417	19761	16.6417	29552
[truncated: 47,878 more rows]

## Sheet: Fig.4
											Source data
	Fig. 4a. Reaction temperature effect
	Tem.(oC)	Catechols yield (mol%)	SD	Selectivity to C4 (%)	SD	Selectivity to C3 (%)	SD				30 wt% Ru/ZnO/C, 200 oC, 4 h, H2 (3 Mpa)
	180	40	2.7	75	2.8	10	0				Products	Catechols yield (mol%)				SD	Selectivity (%)
	200	66.4	2.2	77	1.4	10	0					Experiment 1	Experiment 2	Experiment 3	Average		Experiment 1	Experiment 2	Experiment 3	Average	SD
	220	76	3.1	36	0.7	56	0.7				C4	52	50.7	50.3	51	1	76	78	76.0968	77	1.41421
	240	82	4	15	0.7	72	1.4				C5	3.4	3	3.5	3.3	0.3	5	5	5.29501	5
											C3	7.1	6.1	6.6	6.6	0.5	10	10	9.98487	10
											C2	2.2	2	2.3	2.2	0.2	3	3	3.47958	3
	Fig. 4b. Reaction time effect										C8	2.4	2	2.3	2.2	0.2	4	3	3.47958	4	0.707107
	Time (h)	Catechols yield (mol%)	SD	Selectivity to C4 (%)	SD	Selectivity to C3 (%)	SD				C7	0	0	0	0		0	0	0	0
	2	40	3.1	70	2.8	3	0.7				C1	0	0	0	0		0	0	0	0
	4	66.4	2.2	77	1.4	10	0				C6	1.3	1	1.1	1.1	0.2	2	1	1.66415	2	0.707107
	6	73	3	30	1.4	61	0.7				total	68.4	64.8	66.1	66.4		100	100	100	101
	12	76	5.1	28	0.7	62	1.4
											Reaction temperature
	Fig. 4c. Reaction dosage effect										180 oC									220 oC									240 oC
	Catalyst dosage (wt%)	Catechols yield (mol%)	SD	Selectivity to C4 (%)	SD	Selectivity to C3 (%)	SD					Catechols yield (mol%)				Selectivity (%)					Catechols yield (mol%)				Selectivity (%)					Catechols yield (mol%)				Selectivity (%)
	10	37	3.5	40	0.7	6	0.7				Product	Experiment 1	Experiment 2	Average	SD	Experiment 1	Experiment 2	Average	SD	Product	Experiment 1	Experiment 2	Average	SD	Experiment 1	Experiment 2	Average	SD	Product	Experiment 1	Experiment 2	Average	SD	Experiment 1	Experiment 2	Average	SD
	20	56	3	73	2.1	7	0				C4	29.3	30.7	30	1	77	73	75	2.82843	C4	26.2	27.8	27	1.1	35	36	36	0.707107	C4	11.2	12.8	12	1.13137	14	15	15	0.707107
	30	66.4	2.2	77	1.4	10	0				C5	0.7	1.3	1	0.424264	2	3	3	0.707107	C5	0	0	0		0	0	0		C5	0	0	0		0	0	0
	50	67	3.4	47	0.7	46	0				C3	3.8	4.2	4	0.282843	10	10	10	0	C3	41.1	42.9	42	1.27279	56	55	56	0.707107	C3	58.2	59.8	59	1.13137	73	71	72	1.41421
	100	79	3.1	13	0.7	76	1.4				C2	1.8	2.2	2	0.282843	5	5	5	0	C2	3.7	4.3	4	0.424264	5	5	5		C2	8.2	9.8	9	1.13137	10	12	11	1.41421
											C8	1.7	2.3	2	0.424264	4	6	5	1.41421	C8	0	0	0		0	0	0		C8	0	0	0		0	0	0
											C7	0	0	0		0	0	0		C7	0	0	0		0	0	0		C7	0	0	0		0	0	0
											C1	0	0	0		0	0	0		C1	0	0	0		0	0	0		C1	0	0	0		0	0	0
											C6	0.8	1.2	1	0.282843	2	3	3	0.707107	C6	2.8	3.2	3	0.282843	4	4	4		C6	1.6	2.4	2	0.565685	2	3	3	0.707107
											total	38.1	41.9	40		100	100	101		total	73.8	78.2	76		100	100	101		total	79.2	84.8	82		99	101	101
											Reaction time
											2h									6h									12h
												Catechols yield (mol%)				Selectivity (%)					Catechols yield (mol%)				Selectivity (%)					Catechols yield (mol%)				Selectivity (%)
											Product	Experiment 1	Experiment 2	Average	SD	Experiment 1	Experiment 2	Average	SD	Product	Experiment 1	Experiment 2	Average	SD	Experiment 1	Experiment 2	Average	SD	Product	Experiment 1	Experiment 2	Average	SD	Experiment 1	Experiment 2	Average	SD
											C4	27.3	28.7	28	1	72	68	70	2.82843	C4	21.3	22.7	22	0.989949	29	31	30	1.41421	C4	19.7	22.3	21	1.83848	27	28	28	0.707107
											C5	3.6	4.4	4	0.565685	9.62567	10.3286	10	0.497075	C5	0	0	0		0	0	0		C5	0	0	0		0	0	0
											C3	0.8	1.2	1	0.282843	2	3	3	0.707107	C3	44.1	45.9	45	1.3	62	61	61	0.707107	C3	45.4	48.6	47	2.26274	63	61	62	1.41421
											C2	0.9	1.1	1	0.141421	2	3	3	0.707107	C2	3.8	4.2	4	0.282843	5	6	6	0.707107	C2	5.6	6.4	6	0.565685	8	8	8
											C8	4.4	5.6	5	0.848528	12	13	13	0.707107	C8	0	0	0		0	0	0		C8	0	0	0		0	0	0
											C7	0	0	0		0	0	0		C7	0	0	0		0	0	0		C7	0	0	0		0	0	0
											C1	0	0	0		0	0	0		C1	0	0	0		0	0	0		C1	0	0	0		0	0	0
											C6	0.8	1.2	1	0.282843	2	3	3	0.707107	C6	1.7	2.3	2	0.424264	3	3	3		C6	1.7	2.3	2	0.424264	2	3	3	0.707107
											total	37.8	42.2	40		99.6257	100.329	102		total	70.9	75.1	73		99	101	100		total	72.4	79.6	76		100	100	101
											Catalyst dosage
											10wt%									20wt%									50wt%									100wt%
												Catechols yield (mol%)				Selectivity (%)					Catechols yield (mol%)				Selectivity (%)					Catechols yield (mol%)				Selectivity (%)					Catechols yield (mol%)				Selectivity (%)
											Product	Experiment 1	Experiment 2	Average	SD	Experiment 1	Experiment 2	Average	SD	Product	Experiment 1	Experiment 2	Average	SD	Experiment 1	Experiment 2	Average	SD	Product	Experiment 1	Experiment 2	Average	SD	Experiment 1	Experiment 2	Average	SD	Product	Experiment 1	Experiment 2	Average	SD	Experiment 1	Experiment 2	Average	SD
											C4	14.3	15.7	15	0.989949	41	40	41	0.707107	C4	40.2	41.8	41	1.13137	75	72	73	2.12132	C4	30	32	31	1.41421	47	46	47	0.707107	C4	9.2	10.8	10	1.13137	12	13	13	0.707107
											C5	1.7	2.3	2	0.424264	5	6	6	0.707107	C5	3.7	4.3	4	0.424264	7	7	7		C5	0	0	0		0	0	0		C5	0	0	0		0	0	0
											C3	1.6	2.4	2	0.565685	5	6	6	0.707107	C3	3.8	4.2	4	0.282843	7	7	7		C3	30.1	31.9	31	1.3	46	46	46		C3	59.1	60.9	60	1.3	77	75	76	1.41421
											C2	0	0	0		0	0	0		C2	1.7	2.3	2	0.424264	3	4	4	0.707107	C2	2.7	3.3	3	0.424264	4	5	5	0.707107	C2	6.7	7.3	7	0.424264	9	9	9
											C8	16.2	17.8	17	1.13137	47	45	46	1.41421	C8	2.7	3.3	3	0.424264	5	6	6	0.707107	C8	0	0	0		0	0	0		C8	0	0	0		0	0	0
											C7	0	0	0		0	0	0		C7	0	0	0		0	0	0		C7	0	0	0		0	0	0		C7	0	0	0		0	0	0
											C1	0	0	0		0	0	0		C1	0	0	0		0	0	0		C1	0	0	0		0	0	0		C1	0	0	0		0	0	0
											C6	0.7	1.3	1	0.424264	2	3	3	0.707107	C6	1.8	2.2	2	0.282843	3	4	4	0.707107	C6	1.8	2.2	2	0.282843	3	3	3		C6	1.8	2.2	2	0.282843	2	3	3	0.707107
											total	34.5	39.5	37		100	100	102		total	53.9	58.1	56		100	100	101		total	64.6	69.4	67		100	100	100		total	76.8	81.2	79		100	100	101

## Sheet: Supplementary Figure 1.
		Supplementary Figure 1. XRD patterns of fresh and spent Ru/ZnO/C catalyst.
		JCPSD No. 36-1451			Ru/ZnO/C			Spent Ru/ZnO/C
		2 Theta (Degree)	Intensity		2 Theta (Degree)	Intensity		2 Theta (Degree)	Intensity
		31.766	55.1		5	197		5	184
		34.418	41.1		5.02	200		5.02	143
		36.251	100		5.04	182		5.04	149
		47.535	22.7		5.06	180		5.06	176
		56.591	33.9		5.08	171		5.08	168
		62.851	30.8		5.1	201		5.1	164
		66.371	4.7		5.12	190		5.12	156
		67.942	25.8		5.14	207		5.14	153
		69.081	12.6		5.16	164		5.16	149
		72.558	2.1		5.18	174		5.18	145
		76.953	4.1		5.2	195		5.2	173
		81.376	2.1		5.22	166		5.22	188
		89.603	9.2		5.24	168		5.24	159
		92.784	3.1		5.26	190		5.26	166
		95.298	9.5		5.28	172		5.28	165
		98.606	5.2		5.3	203		5.3	150
		102.922	3.8		5.32	191		5.32	156
		104.119	7.2		5.34	185		5.34	138
		107.423	1.1		5.36	170		5.36	144
		110.375	4.7		5.38	162		5.38	178
		116.261	12.4		5.4	171		5.4	137
		121.548	7		5.42	164		5.42	145
		125.14	1		5.44	182		5.44	154
		133.894	7.3		5.46	169		5.46	183
		136.499	1.8		5.48	195		5.48	160
		138.488	2.6		5.5	177		5.5	146
		142.896	6		5.52	170		5.52	162
					5.54	163		5.54	168
					5.56	183		5.56	172
					5.58	146		5.58	162
					5.6	176		5.6	159
					5.62	148		5.62	143
					5.64	153		5.64	157
					5.66	178		5.66	163
					5.68	166		5.68	169
					5.7	145		5.7	147
					5.72	168		5.72	143
					5.74	164		5.74	166
					5.76	173		5.76	163
					5.78	161		5.78	159
					5.8	175		5.8	153
					5.82	170		5.82	146
					5.84	147		5.84	144
					5.86	185		5.86	139
					5.88	151		5.88	142
					5.9	162		5.9	153
					5.92	156		5.92	137
					5.94	167		5.94	150
					5.96	150		5.96	156
					5.98	180		5.98	160
					6	152		6	146
					6.02	160		6.02	155
					6.04	163		6.04	154
					6.06	193		6.06	153
					6.08	161		6.08	150
					6.1	180		6.1	150
					6.12	154		6.12	163
					6.14	162		6.14	143
					6.16	159		6.16	164
					6.18	168		6.18	164
					6.2	160		6.2	164
					6.22	165		6.22	157
					6.24	170		6.24	129
					6.26	165		6.26	150
					6.28	148		6.28	136
					6.3	151		6.3	151
					6.32	181		6.32	156
					6.34	153		6.34	139
					6.36	146		6.36	145
					6.38	153		6.38	154
					6.4	156		6.4	170
					6.42	178		6.42	172
					6.44	157		6.44	161
					6.46	155		6.46	153
					6.48	144		6.48	147
					6.5	153		6.5	141
					6.52	160		6.52	146
					6.54	166		6.54	130
					6.56	171		6.56	152
					6.58	146		6.58	162
					6.6	142		6.6	152
					6.62	166		6.62	143
					6.64	130		6.64	163
					6.66	163		6.66	169
					6.68	153		6.68	142
					6.7	159		6.7	179
					6.72	155		6.72	147
					6.74	157		6.74	141
					6.76	161		6.76	133
					6.78	177		6.78	131
					6.8	181		6.8	137
					6.82	167		6.82	148
					6.84	152		6.84	149
					6.86	161		6.86	147
					6.88	173		6.88	152
					6.9	159		6.9	145
					6.92	152		6.92	156
					6.94	155		6.94	137
					6.96	155		6.96	159
					6.98	173		6.98	164
					7	177		7	135
					7.02	173		7.02	158
					7.04	150		7.04	150
					7.06	141		7.06	120
					7.08	150		7.08	138
					7.1	155		7.1	155
					7.12	169		7.12	132
					7.14	140		7.14	129
					7.16	164		7.16	160
					7.18	146		7.18	130
					7.2	164		7.2	136
					7.22	157		7.22	146
					7.24	136		7.24	152
					7.26	142		7.26	157
					7.28	163		7.28	146
					7.3	162		7.3	137
					7.32	140		7.32	142
					7.34	153		7.34	126
					7.36	142		7.36	166
					7.38	156		7.38	157
					7.4	150		7.4	148
					7.42	148		7.42	162
					7.44	159		7.44	144
					7.46	170		7.46	162
					7.48	160		7.48	141
					7.5	137		7.5	142
					7.52	140		7.52	142
					7.54	163		7.54	147
					7.56	157		7.56	152
					7.58	144		7.58	161
					7.6	146		7.6	143
					7.62	162		7.62	129
					7.64	168		7.64	129
					7.66	159		7.66	153
					7.68	143		7.68	126
					7.7	148		7.7	153
					7.72	141		7.72	137
					7.74	147		7.74	135
					7.76	148		7.76	126
					7.78	152		7.78	119
					7.8	132		7.8	138
					7.82	140		7.82	131
					7.84	144		7.84	143
					7.86	142		7.86	142
					7.88	147		7.88	121
					7.9	132		7.9	149
					7.92	156		7.92	148
					7.94	148		7.94	140
					7.96	132		7.96	157
					7.98	146		7.98	138
					8	156		8	145
					8.02	123		8.02	138
					8.04	167		8.04	105
					8.06	147		8.06	121
					8.08	151		8.08	136
					8.1	152		8.1	130
					8.12	128		8.12	132
					8.14	136		8.14	135
					8.16	141		8.16	121
					8.18	134		8.18	144
					8.2	143		8.2	138
					8.22	136		8.22	132
					8.24	141		8.24	135
					8.26	143		8.26	142
					8.28	144		8.28	137
					8.3	148		8.3	146
					8.32	140		8.32	128
					8.34	141		8.34	134
					8.36	135		8.36	121
					8.38	143		8.38	143
					8.4	138		8.4	145
					8.42	151		8.42	117
					8.44	142		8.44	132
					8.46	132		8.46	127
					8.48	140		8.48	144
					8.5	119		8.5	117
					8.52	125		8.52	122
					8.54	136		8.54	124
					8.56	152		8.56	129
					8.58	151		8.58	115
					8.6	133		8.6	142
					8.62	136		8.62	127
					8.64	130		8.64	121
					8.66	157		8.66	131
					8.68	145		8.68	134
					8.7	152		8.7	124
					8.72	121		8.72	121
					8.74	108		8.74	117
					8.76	137		8.76	124
					8.78	131		8.78	116
					8.8	146		8.8	152
					8.82	148		8.82	109
					8.84	134		8.84	117
					8.86	110		8.86	134
					8.88	137		8.88	147
					8.9	128		8.9	138
					8.92	118		8.92	146
					8.94	137		8.94	123
					8.96	133		8.96	129
					8.98	153		8.98	132
					9	121		9	121
					9.02	99		9.02	117
					9.04	145		9.04	131
					9.06	143		9.06	124
					9.08	127		9.08	115
					9.1	117		9.1	119
					9.12	110		9.12	124
					9.14	120		9.14	128
					9.16	123		9.16	136
					9.18	119		9.18	122
					9.2	130		9.2	132
					9.22	139		9.22	141
					9.24	108		9.24	115
					9.26	113		9.26	116
					9.28	135		9.28	123
					9.3	131		9.3	132
					9.32	129		9.32	137
					9.34	159		9.34	129
					9.36	137		9.36	131
					9.38	124		9.38	133
					9.4	121		9.4	121
					9.42	134		9.42	117
					9.44	123		9.44	127
					9.46	122		9.46	108
					9.48	127		9.48	121
					9.5	140		9.5	117
					9.52	141		9.52	106
					9.54	136		9.54	144
					9.56	122		9.56	127
					9.58	118		9.58	123
					9.6	126		9.6	114
					9.62	141		9.62	112
					9.64	135		9.64	116
					9.66	107		9.66	120
					9.68	124		9.68	121
					9.7	129		9.7	131
					9.72	125		9.72	126
					9.74	121		9.74	117
					9.76	131		9.76	112
					9.78	126		9.78	118
					9.8	110		9.8	113
					9.82	114		9.82	111
					9.84	113		9.84	119
					9.86	133		9.86	116
					9.88	103		9.88	137
					9.9	117		9.9	131
					9.92	123		9.92	138
					9.94	128		9.94	122
					9.96	122		9.96	110
					9.98	127		9.98	117
					10	124		10	117
					10.02	130		10.02	124
					10.04	121		10.04	122
					10.06	116		10.06	135
					10.08	121		10.08	93
					10.1	130		10.1	118
					10.12	121		10.12	126
					10.14	124		10.14	99
					10.16	130		10.16	135
					10.18	137		10.18	119
					10.2	128		10.2	116
					10.22	138		10.22	122
					10.24	128		10.24	105
					10.26	115		10.26	96
					10.28	125		10.28	132
					10.3	133		10.3	120
					10.32	119		10.32	113
					10.34	107		10.34	97
					10.36	130		10.36	108
					10.38	124		10.38	119
					10.4	105		10.4	109
					10.42	123		10.42	113
					10.44	137		10.44	102
					10.46	116		10.46	133
					10.48	121		10.48	122
					10.5	106		10.5	139
					10.52	107		10.52	129
					10.54	117		10.54	109
					10.56	108		10.56	104
					10.58	129		10.58	111
					10.6	113		10.6	117
					10.62	99		10.62	116
					10.64	126		10.64	119
					10.66	124		10.66	124
					10.68	124		10.68	105
					10.7	124		10.7	138
					10.72	125		10.72	119
					10.74	116		10.74	90
					10.76	117		10.76	111
					10.78	126		10.78	118
					10.8	112		10.8	107
					10.82	121		10.82	128
					10.84	103		10.84	123
					10.86	118		10.86	107
					10.88	112		10.88	113
					10.9	104		10.9	95
					10.92	115		10.92	127
					10.94	104		10.94	117
					10.96	98		10.96	123
					10.98	98		10.98	106
					11	102		11	118
					11.02	103		11.02	127
					11.04	123		11.04	113
					11.06	118		11.06	123
					11.08	124		11.08	110
					11.1	118		11.1	119
					11.12	127		11.12	110
					11.14	108		11.14	113
					11.16	132		11.16	109
					11.18	139		11.18	103
					11.2	120		11.2	92
					11.22	115		11.22	120
					11.24	108		11.24	127
					11.26	115		11.26	105
					11.28	109		11.28	107
					11.3	135		11.3	129
					11.32	117		11.32	124
					11.34	121		11.34	105
					11.36	102		11.36	121
					11.38	134		11.38	124
					11.4	118		11.4	121
					11.42	110		11.42	104
					11.44	103		11.44	100
					11.46	103		11.46	120
					11.48	108		11.48	115
					11.5	118		11.5	119
					11.52	114		11.52	104
					11.54	124		11.54	120
					11.56	93		11.56	105
					11.58	111		11.58	126
					11.6	99		11.6	129
					11.62	105		11.62	113
					11.64	104		11.64	120
					11.66	104		11.66	111
					11.68	96		11.68	126
					11.7	95		11.7	138
					11.72	109		11.72	110
					11.74	122		11.74	112
					11.76	106		11.76	91
					11.78	107		11.78	123
					11.8	98		11.8	102
					11.82	110		11.82	120
					11.84	93		11.84	105
					11.86	121		11.86	106
					11.88	101		11.88	111
					11.9	111		11.9	125
					11.92	110		11.92	117
					11.94	117		11.94	125
					11.96	119		11.96	115
					11.98	107		11.98	102
					12	123		12	117
					12.02	122		12.02	99
					12.04	105		12.04	126
					12.06	108		12.06	128
					12.08	139		12.08	134
					12.1	122		12.1	104
					12.12	104		12.12	125
					12.14	92		12.14	99
					12.16	115		12.16	115
					12.18	103		12.18	115
					12.2	112		12.2	103
					12.22	103		12.22	123
					12.24	115		12.24	130
					12.26	119		12.26	129
					12.28	99		12.28	134
					12.3	116		12.3	116
					12.32	114		12.32	103
					12.34	103		12.34	87
					12.36	137		12.36	114
					12.38	93		12.38	113
					12.4	122		12.4	102
					12.42	104		12.42	125
					12.44	110		12.44	93
					12.46	103		12.46	108
					12.48	113		12.48	108
					12.5	96		12.5	111
					12.52	114		12.52	118
					12.54	103		12.54	99
					12.56	126		12.56	112
					12.58	123		12.58	109
					12.6	114		12.6	111
					12.62	110		12.62	124
					12.64	110		12.64	118
					12.66	93		12.66	131
					12.68	130		12.68	104
					12.7	129		12.7	99
					12.72	133		12.72	133
					12.74	118		12.74	127
					12.76	135		12.76	108
					12.78	98		12.78	110
					12.8	109		12.8	103
					12.82	116		12.82	109
					12.84	113		12.84	112
					12.86	115		12.86	119
					12.88	120		12.88	103
					12.9	115		12.9	99
					12.92	107		12.92	86
					12.94	113		12.94	101
					12.96	102		12.96	128
					12.98	119		12.98	109
					13	112		13	132
					13.02	88		13.02	124
					13.04	116		13.04	117
					13.06	126		13.06	123
					13.08	109		13.08	111
					13.1	106		13.1	106
					13.12	95		13.12	120
					13.14	107		13.14	139
					13.16	128		13.16	114
					13.18	119		13.18	124
					13.2	100		13.2	115
					13.22	95		13.22	106
					13.24	128		13.24	107
					13.26	120		13.26	94
					13.28	122		13.28	99
					13.3	108		13.3	128
					13.32	98		13.32	112
					13.34	111		13.34	112
					13.36	104		13.36	124
					13.38	106		13.38	113
					13.4	106		13.4	94
					13.42	116		13.42	120
					13.44	87		13.44	107
					13.46	95		13.46	102
					13.48	100		13.48	121
					13.5	115		13.5	109
					13.52	115		13.52	111
					13.54	114		13.54	125
					13.56	122		13.56	107
					13.58	114		13.58	113
					13.6	114		13.6	132
					13.62	118		13.62	112
					13.64	119		13.64	104
					13.66	92		13.66	130
					13.68	89		13.68	107
					13.7	122		13.7	105
					13.72	110		13.72	147
					13.74	109		13.74	125
					13.76	123		13.76	121
					13.78	121		13.78	134
					13.8	122		13.8	105
					13.82	98		13.82	105
					13.84	97		13.84	114
					13.86	102		13.86	131
					13.88	139		13.88	102
					13.9	122		13.9	100
					13.92	109		13.92	118
					13.94	120		13.94	95
					13.96	119		13.96	115
					13.98	106		13.98	115
					14	106		14	106
					14.02	114		14.02	108
					14.04	109		14.04	112
					14.06	92		14.06	109
					14.08	120		14.08	118
					14.1	107		14.1	125
					14.12	94		14.12	122
					14.14	114		14.14	130
					14.16	94		14.16	132
					14.18	112		14.18	115
					14.2	128		14.2	110
					14.22	115		14.22	102
					14.24	110		14.24	105
					14.26	129		14.26	115
					14.28	117		14.28	128
					14.3	111		14.3	135
					14.32	125		14.32	116
					14.34	120		14.34	108
					14.36	123		14.36	122
					14.38	117		14.38	102
					14.4	110		14.4	101
					14.42	120		14.42	131
					14.44	100		14.44	116
					14.46	125		14.46	117
					14.48	117		14.48	133
					14.5	96		14.5	123
					14.52	112		14.52	116
					14.54	127		14.54	130
					14.56	115		14.56	129
					14.58	111		14.58	101
					14.6	138		14.6	116
					14.62	112		14.62	106
					14.64	103		14.64	101
					14.66	120		14.66	111
					14.68	120		14.68	93
					14.7	101		14.7	112
					14.72	128		14.72	126
					14.74	137		14.74	119
					14.76	109		14.76	103
					14.78	126		14.78	118
					14.8	106		14.8	116
					14.82	119		14.82	117
					14.84	138		14.84	103
					14.86	114		14.86	119
					14.88	98		14.88	121
					14.9	108		14.9	121
					14.92	115		14.92	103
					14.94	102		14.94	123
					14.96	92		14.96	112
					14.98	87		14.98	110
					15	103		15	117
					15.02	87		15.02	98
					15.04	98		15.04	109
					15.06	126		15.06	121
					15.08	109		15.08	103
					15.1	110		15.1	89
					15.12	113		15.12	108
					15.14	98		15.14	109
					15.16	128		15.16	109
					15.18	99		15.18	112
					15.2	105		15.2	122
					15.22	102		15.22	106
					15.24	106		15.24	104
					15.26	113		15.26	109
					15.28	121		15.28	118
					15.3	102		15.3	116
					15.32	97		15.32	125
					15.34	104		15.34	111
					15.36	107		15.36	99
					15.38	103		15.38	135
					15.4	97		15.4	117
					15.42	110		15.42	118
					15.44	100		15.44	107
					15.46	101		15.46	122
					15.48	95		15.48	101
					15.5	115		15.5	111
					15.52	110		15.52	113
					15.54	87		15.54	122
					15.56	97		15.56	122
					15.58	93		15.58	98
					15.6	124		15.6	100
					15.62	122		15.62	135
					15.64	109		15.64	107
					15.66	112		15.66	125
					15.68	109		15.68	113
					15.7	92		15.7	107
					15.72	116		15.72	115
					15.74	106		15.74	120
					15.76	103		15.76	108
					15.78	125		15.78	137
					15.8	111		15.8	123
					15.82	109		15.82	104
					15.84	114		15.84	112
					15.86	113		15.86	107
					15.88	95		15.88	131
					15.9	114		15.9	101
					15.92	107		15.92	113
					15.94	117		15.94	117
					15.96	131		15.96	122
					15.98	110		15.98	117
					16	97		16	112
					16.02	108		16.02	139
					16.04	114		16.04	107
					16.06	85		16.06	121
					16.08	102		16.08	107
					16.1	104		16.1	124
					16.12	107		16.12	106
					16.14	108		16.14	115
					16.16	104		16.16	125
					16.18	121		16.18	100
					16.2	119		16.2	106
					16.22	97		16.22	120
					16.24	94		16.24	121
					16.26	109		16.26	102
					16.28	126		16.28	115
					16.3	117		16.3	106
					16.32	102		16.32	114
					16.34	106		16.34	116
					16.36	102		16.36	123
					16.38	109		16.38	130
					16.4	112		16.4	124
					16.42	91		16.42	126
					16.44	118		16.44	120
					16.46	96		16.46	111
					16.48	107		16.48	105
					16.5	104		16.5	116
					16.52	117		16.52	126
					16.54	97		16.54	134
					16.56	89		16.56	106
					16.58	92		16.58	110
					16.6	117		16.6	119
					16.62	104		16.62	113
					16.64	117		16.64	127
					16.66	103		16.66	116
					16.68	97		16.68	103
					16.7	106		16.7	105
					16.72	115		16.72	111
					16.74	98		16.74	110
					16.76	115		16.76	118
					16.78	97		16.78	115
					16.8	109		16.8	117
					16.82	96		16.82	108
					16.84	121		16.84	107
					16.86	124		16.86	104
					16.88	108		16.88	124
					16.9	113		16.9	110
					16.92	109		16.92	109
					16.94	96		16.94	95
					16.96	102		16.96	113
					16.98	103		16.98	108
					17	102		17	122
					17.02	104		17.02	113
					17.04	90		17.04	120
					17.06	96		17.06	122
					17.08	120		17.08	115
					17.1	82		17.1	108
					17.12	112		17.12	113
					17.14	118		17.14	111
					17.16	102		17.16	133
					17.18	98		17.18	88
					17.2	100		17.2	116
					17.22	96		17.22	122
					17.24	91		17.24	121
					17.26	110		17.26	117
					17.28	100		17.28	104
					17.3	105		17.3	99
					17.32	103		17.32	116
					17.34	113		17.34	104
					17.36	99		17.36	122
					17.38	95		17.38	125
					17.4	119		17.4	113
					17.42	105		17.42	118
					17.44	101		17.44	112
					17.46	103		17.46	127
					17.48	114		17.48	132
					17.5	114		17.5	108
					17.52	119		17.52	135
					17.54	111		17.54	137
					17.56	104		17.56	110
					17.58	105		17.58	125
					17.6	105		17.6	115
					17.62	116		17.62	104
					17.64	103		17.64	102
					17.66	100		17.66	112
					17.68	102		17.68	127
					17.7	117		17.7	93
					17.72	124		17.72	118
					17.74	108		17.74	133
					17.76	119		17.76	110
					17.78	118		17.78	115
					17.8	108		17.8	121
					17.82	104		17.82	104
					17.84	107		17.84	109
					17.86	118		17.86	121
					17.88	99		17.88	115
					17.9	106		17.9	134
					17.92	109		17.92	105
					17.94	102		17.94	119
					17.96	89		17.96	136
					17.98	99		17.98	117
					18	105		18	113
					18.02	96		18.02	100
					18.04	99		18.04	120
					18.06	111		18.06	118
					18.08	101		18.08	124
					18.1	111		18.1	102
					18.12	109		18.12	117
					18.14	105		18.14	126
					18.16	127		18.16	128
					18.18	121		18.18	113
					18.2	125		18.2	131
					18.22	106		18.22	120
					18.24	116		18.24	101
					18.26	116		18.26	122
					18.28	108		18.28	101
					18.3	99		18.3	95
					18.32	107		18.32	121
					18.34	115		18.34	121
					18.36	108		18.36	122
					18.38	113		18.38	130
					18.4	97		18.4	123
					18.42	104		18.42	128
					18.44	109		18.44	103
					18.46	112		18.46	121
					18.48	105		18.48	110
					18.5	100		18.5	117
					18.52	110		18.52	116
					18.54	114		18.54	110
					18.56	121		18.56	121
					18.58	125		18.58	126
					18.6	109		18.6	115
					18.62	117		18.62	122
					18.64	106		18.64	138
					18.66	109		18.66	115
					18.68	116		18.68	115
					18.7	101		18.7	101
					18.72	85		18.72	98
					18.74	109		18.74	95
					18.76	97		18.76	119
					18.78	104		18.78	109
					18.8	100		18.8	127
					18.82	106		18.82	115
					18.84	109		18.84	122
					18.86	98		18.86	130
					18.88	97		18.88	107
					18.9	101		18.9	119
					18.92	113		18.92	116
					18.94	104		18.94	112
					18.96	104		18.96	101
					18.98	97		18.98	122
					19	109		19	121
					19.02	111		19.02	110
					19.04	111		19.04	119
					19.06	104		19.06	128
					19.08	107		19.08	124
					19.1	118		19.1	105
					19.12	119		19.12	107
					19.14	101		19.14	128
					19.16	107		19.16	103
					19.18	122		19.18	111
					19.2	110		19.2	122
					19.22	95		19.22	120
					19.24	113		19.24	124
					19.26	107		19.26	121
					19.28	95		19.28	126
					19.3	98		19.3	115
					19.32	106		19.32	131
					19.34	115		19.34	98
					19.36	104		19.36	121
					19.38	98		19.38	117
					19.4	95		19.4	134
					19.42	101		19.42	126
					19.44	95		19.44	111
					19.46	92		19.46	122
					19.48	82		19.48	114
					19.5	88		19.5	107
					19.52	95		19.52	111
					19.54	123		19.54	136
					19.56	109		19.56	129
					19.58	119		19.58	126
					19.6	111		19.6	123
					19.62	105		19.62	125
					19.64	94		19.64	126
					19.66	102		19.66	96
					19.68	98		19.68	130
					19.7	99		19.7	121
					19.72	113		19.72	125
					19.74	115		19.74	122
					19.76	96		19.76	126
					19.78	107		19.78	101
					19.8	95		19.8	115
					19.82	100		19.82	113
					19.84	103		19.84	135
					19.86	92		19.86	123
					19.88	104		19.88	115
					19.9	108		19.9	116
					19.92	93		19.92	126
					19.94	118		19.94	119
					19.96	106		19.96	116
					19.98	114		19.98	114
					20	99		20	118
					20.02	101		20.02	129
					20.04	101		20.04	120
					20.06	95		20.06	131
					20.08	110		20.08	108
					20.1	111		20.1	106
					20.12	117		20.12	128
					20.14	98		20.14	128
					20.16	96		20.16	119
					20.18	107		20.18	110
					20.2	92		20.2	99
					20.22	103		20.22	134
					20.24	98		20.24	119
					20.26	111		20.26	109
					20.28	95		20.28	130
					20.3	105		20.3	145
					20.32	105		20.32	114
					20.34	92		20.34	115
					20.36	102		20.36	149
					20.38	110		20.38	113
					20.4	127		20.4	107
					20.42	110		20.42	134
					20.44	98		20.44	119
					20.46	103		20.46	116
					20.48	97		20.48	112
					20.5	106		20.5	127
					20.52	85		20.52	111
					20.54	92		20.54	130
					20.56	103		20.56	119
					20.58	100		20.58	124
					20.6	101		20.6	123
					20.62	101		20.62	115
					20.64	94		20.64	126
					20.66	94		20.66	129
					20.68	93		20.68	109
					20.7	106		20.7	112
					20.72	100		20.72	118
					20.74	122		20.74	109
					20.76	110		20.76	117
					20.78	102		20.78	101
					20.8	96		20.8	119
					20.82	95		20.82	124
					20.84	118		20.84	133
					20.86	97		20.86	129
					20.88	102		20.88	133
					20.9	114		20.9	121
					20.92	113		20.92	134
					20.94	102		20.94	120
					20.96	111		20.96	119
					20.98	118		20.98	132
					21	82		21	123
					21.02	97		21.02	134
					21.04	89		21.04	109
					21.06	88		21.06	118
					21.08	107		21.08	132
					21.1	110		21.1	124
					21.12	115		21.12	113
					21.14	117		21.14	116
					21.16	98		21.16	122
					21.18	111		21.18	117
					21.2	117		21.2	131
					21.22	120		21.22	113
					21.24	92		21.24	104
					21.26	117		21.26	130
					21.28	107		21.28	126
					21.3	114		21.3	111
					21.32	114		21.32	112
					21.34	105		21.34	121
					21.36	89		21.36	124
					21.38	101		21.38	129
					21.4	100		21.4	127
					21.42	115		21.42	116
					21.44	110		21.44	121
					21.46	105		21.46	125
					21.48	121		21.48	127
					21.5	114		21.5	126
					21.52	96		21.52	138
					21.54	116		21.54	137
					21.56	101		21.56	140
					21.58	110		21.58	111
					21.6	109		21.6	133
					21.62	96		21.62	121
					21.64	119		21.64	137
					21.66	112		21.66	117
					21.68	108		21.68	133
					21.7	113		21.7	123
					21.72	90		21.72	108
					21.74	96		21.74	142
					21.76	114		21.76	120
					21.78	113		21.78	135
					21.8	109		21.8	133
					21.82	109		21.82	138
					21.84	109		21.84	133
					21.86	111		21.86	142
					21.88	107		21.88	126
					21.9	111		21.9	123
					21.92	112		21.92	133
					21.94	109		21.94	118
					21.96	111		21.96	135
					21.98	99		21.98	125
					22	100		22	120
					22.02	98		22.02	129
					22.04	103		22.04	108
					22.06	98		22.06	111
					22.08	97		22.08	109
					22.1	111		22.1	109
					22.12	96		22.12	116
					22.14	115		22.14	122
					22.16	107		22.16	150
					22.18	105		22.18	126
					22.2	113		22.2	124
					22.22	122		22.22	133
					22.24	112		22.24	116
					22.26	107		22.26	101
					22.28	109		22.28	112
					22.3	79		22.3	132
					22.32	95		22.32	132
					22.34	101		22.34	155
					22.36	102		22.36	132
					22.38	100		22.38	137
					22.4	97		22.4	125
					22.42	93		22.42	120
					22.44	99		22.44	120
					22.46	95		22.46	114
					22.48	97		22.48	127
					22.5	100		22.5	116
					22.52	104		22.52	118
					22.54	80		22.54	114
					22.56	101		22.56	120
					22.58	103		22.58	116
					22.6	105		22.6	152
					22.62	86		22.62	135
					22.64	115		22.64	120
					22.66	106		22.66	115
					22.68	100		22.68	115
					22.7	103		22.7	120
					22.72	115		22.72	128
					22.74	100		22.74	111
					22.76	134		22.76	114
					22.78	115		22.78	129
					22.8	112		22.8	114
					22.82	108		22.82	141
					22.84	91		22.84	109
					22.86	120		22.86	119
					22.88	102		22.88	134
					22.9	107		22.9	114
					22.92	101		22.92	124
					22.94	108		22.94	116
					22.96	105		22.96	128
					22.98	107		22.98	126
					23	100		23	111
					23.02	85		23.02	114
					23.04	108		23.04	108
					23.06	102		23.06	103
					23.08	90		23.08	135
					23.1	93		23.1	129
					23.12	105		23.12	123
					23.14	114		23.14	113
					23.16	103		23.16	123
					23.18	102		23.18	122
					23.2	112		23.2	111
					23.22	109		23.22	126
					23.24	104		23.24	140
					23.26	124		23.26	112
					23.28	100		23.28	135
					23.3	97		23.3	122
					23.32	97		23.32	120
					23.34	101		23.34	128
					23.36	115		23.36	117
					23.38	109		23.38	136
					23.4	102		23.4	143
					23.42	108		23.42	130
					23.44	123		23.44	125
					23.46	89		23.46	123
					23.48	102		23.48	125
					23.5	96		23.5	127
					23.52	123		23.52	125
					23.54	115		23.54	129
					23.56	99		23.56	121
					23.58	88		23.58	107
					23.6	101		23.6	132
					23.62	95		23.62	115
					23.64	105		23.64	136
					23.66	88		23.66	116
					23.68	110		23.68	113
					23.7	98		23.7	122
					23.72	99		23.72	121
					23.74	103		23.74	112
					23.76	109		23.76	113
					23.78	106		23.78	126
					23.8	116		23.8	134
					23.82	115		23.82	118
					23.84	120		23.84	112
					23.86	99		23.86	130
					23.88	87		23.88	132
					23.9	114		23.9	111
					23.92	101		23.92	126
					23.94	109		23.94	108
					23.96	103		23.96	117
					23.98	107		23.98	111
					24	126		24	131
					24.02	91		24.02	131
					24.04	98		24.04	112
					24.06	104		24.06	124
					24.08	106		24.08	131
					24.1	93		24.1	86
					24.12	123		24.12	111
					24.14	96		24.14	121
					24.16	110		24.16	119
					24.18	119		24.18	117
					24.2	109		24.2	124
					24.22	103		24.22	131
					24.24	102		24.24	118
					24.26	105		24.26	117
					24.28	101		24.28	119
					24.3	102		24.3	101
					24.32	102		24.32	130
					24.34	100		24.34	113
					24.36	100		24.36	116
					24.38	97		24.38	121
					24.4	111		24.4	130
					24.42	117		24.42	131
					24.44	99		24.44	114
					24.46	100		24.46	121
					24.48	111		24.48	135
					24.5	108		24.5	103
					24.52	99		24.52	115
					24.54	100		24.54	118
					24.56	89		24.56	147
					24.58	106		24.58	137
					24.6	88		24.6	133
					24.62	89		24.62	119
					24.64	95		24.64	120
					24.66	88		24.66	138
					24.68	102		24.68	126
					24.7	114		24.7	114
					24.72	116		24.72	140
					24.74	104		24.74	141
					24.76	102		24.76	134
					24.78	96		24.78	120
					24.8	103		24.8	109
					24.82	100		24.82	103
					24.84	110		24.84	98
					24.86	103		24.86	123
					24.88	119		24.88	98
					24.9	106		24.9	123
					24.92	94		24.92	125
					24.94	106		24.94	118
					24.96	102		24.96	108
					24.98	99		24.98	127
					25	118		25	128
					25.02	89		25.02	133
					25.04	87		25.04	110
					25.06	82		25.06	109
					25.08	82		25.08	138
					25.1	98		25.1	118
					25.12	116		25.12	128
					25.14	111		25.14	132
					25.16	103		25.16	129
					25.18	118		25.18	110
					25.2	112		25.2	145
					25.22	106		25.22	118
					25.24	90		25.24	98
					25.26	96		25.26	119
					25.28	96		25.28	120
					25.3	127		25.3	113
					25.32	89		25.32	111
					25.34	105		25.34	133
					25.36	83		25.36	107
					25.38	98		25.38	104
					25.4	94		25.4	120
					25.42	90		25.42	116
					25.44	108		25.44	110
					25.46	99		25.46	113
					25.48	83		25.48	126
					25.5	97		25.5	127
					25.52	87		25.52	115
					25.54	104		25.54	119
					25.56	101		25.56	101
					25.58	90		25.58	118
					25.6	95		25.6	107
					25.62	99		25.62	120
					25.64	84		25.64	112
					25.66	84		25.66	108
					25.68	111		25.68	136
					25.7	89		25.7	98
					25.72	107		25.72	100
					25.74	96		25.74	92
					25.76	90		25.76	107
					25.78	107		25.78	111
					25.8	93		25.8	104
					25.82	117		25.82	99
					25.84	95		25.84	112
					25.86	125		25.86	105
					25.88	97		25.88	110
					25.9	88		25.9	121
					25.92	90		25.92	111
					25.94	93		25.94	131
					25.96	93		25.96	114
					25.98	82		25.98	126
					26	98		26	128
					26.02	102		26.02	115
					26.04	105		26.04	115
					26.06	101		26.06	127
					26.08	93		26.08	113
					26.1	104		26.1	128
					26.12	94		26.12	107
					26.14	105		26.14	111
					26.16	101		26.16	115
					26.18	110		26.18	106
					26.2	91		26.2	118
					26.22	96		26.22	118
					26.24	98		26.24	108
					26.26	109		26.26	101
					26.28	96		26.28	117
					26.3	89		26.3	110
					26.32	90		26.32	121
					26.34	97		26.34	130
					26.36	99		26.36	112
					26.38	92		26.38	120
					26.4	94		26.4	96
					26.42	100		26.42	126
					26.44	90		26.44	103
					26.46	102		26.46	103
					26.48	100		26.48	117
					26.5	96		26.5	108
					26.52	103		26.52	110
					26.54	86		26.54	114
					26.56	87		26.56	115
					26.58	82		26.58	112
					26.6	94		26.6	110
					26.62	109		26.62	122
					26.64	106		26.64	105
					26.66	88		26.66	98
					26.68	90		26.68	118
					26.7	115		26.7	113
					26.72	78		26.72	112
					26.74	108		26.74	109
					26.76	93		26.76	99
					26.78	80		26.78	110
					26.8	113		26.8	113
					26.82	100		26.82	109
					26.84	90		26.84	100
					26.86	91		26.86	119
					26.88	105		26.88	125
					26.9	100		26.9	123
					26.92	96		26.92	105
					26.94	93		26.94	114
					26.96	87		26.96	112
					26.98	80		26.98	116
					27	95		27	115
					27.02	81		27.02	115
					27.04	88		27.04	107
					27.06	85		27.06	97
					27.08	87		27.08	97
					27.1	97		27.1	103
					27.12	84		27.12	108
					27.14	85		27.14	122
					27.16	85		27.16	117
					27.18	98		27.18	115
					27.2	88		27.2	98
					27.22	92		27.22	115
					27.24	97		27.24	105
					27.26	115		27.26	101
					27.28	91		27.28	114
					27.3	93		27.3	101
					27.32	101		27.32	116
					27.34	104		27.34	106
					27.36	101		27.36	102
					27.38	95		27.38	100
					27.4	91		27.4	88
					27.42	111		27.42	102
					27.44	89		27.44	106
					27.46	95		27.46	107
					27.48	104		27.48	111
					27.5	96		27.5	110
					27.52	103		27.52	108
					27.54	96		27.54	99
					27.56	86		27.56	103
					27.58	107		27.58	105
					27.6	91		27.6	89
					27.62	100		27.62	94
					27.64	98		27.64	115
					27.66	100		27.66	114
					27.68	79		27.68	118
					27.7	77		27.7	101
					27.72	94		27.72	114
					27.74	99		27.74	97
					27.76	98		27.76	115
					27.78	110		27.78	88
					27.8	86		27.8	111
					27.82	93		27.82	88
					27.84	100		27.84	91
					27.86	82		27.86	123
					27.88	107		27.88	115
					27.9	89		27.9	105
					27.92	104		27.92	105
					27.94	97		27.94	107
					27.96	75		27.96	92
					27.98	80		27.98	102
					28	89		28	120
					28.02	89		28.02	93
					28.04	94		28.04	103
					28.06	87		28.06	102
					28.08	72		28.08	99
					28.1	92		28.1	97
					28.12	92		28.12	102
					28.14	93		28.14	97
					28.16	96		28.16	96
					28.18	94		28.18	96
					28.2	100		28.2	115
					28.22	94		28.22	103
					28.24	80		28.24	106
					28.26	84		28.26	93
					28.28	88		28.28	80
					28.3	95		28.3	117
					28.32	95		28.32	129
					28.34	88		28.34	101
					28.36	87		28.36	94
					28.38	79		28.38	92
					28.4	104		28.4	101
					28.42	100		28.42	104
					28.44	118		28.44	113
					28.46	100		28.46	103
					28.48	98		28.48	93
					28.5	94		28.5	97
					28.52	93		28.52	106
					28.54	98		28.54	109
					28.56	108		28.56	83
					28.58	108		28.58	107
					28.6	112		28.6	119
					28.62	103		28.62	113
					28.64	102		28.64	125
					28.66	116		28.66	115
					28.68	113		28.68	129
					28.7	119		28.7	124
					28.72	133		28.72	126
					28.74	107		28.74	117
					28.76	125		28.76	101
					28.78	101		28.78	122
					28.8	107		28.8	110
					28.82	107		28.82	125
					28.84	89		28.84	96
					28.86	98		28.86	93
					28.88	92		28.88	100
					28.9	96		28.9	114
					28.92	100		28.92	99
					28.94	102		28.94	112
					28.96	99		28.96	91
					28.98	103		28.98	104
					29	84		29	118
					29.02	85		29.02	107
					29.04	113		29.04	92
					29.06	93		29.06	106
					29.08	104		29.08	107
					29.1	92		29.1	109
					29.12	88		29.12	92
					29.14	95		29.14	98
					29.16	82		29.16	99
					29.18	83		29.18	87
					29.2	91		29.2	88
					29.22	85		29.22	105
					29.24	76		29.24	84
					29.26	90		29.26	102
					29.28	87		29.28	108
					29.3	99		29.3	108
					29.32	85		29.32	96
					29.34	76		29.34	90
					29.36	85		29.36	105
					29.38	89		29.38	93
					29.4	97		29.4	97
					29.42	89		29.42	99
					29.44	78		29.44	90
					29.46	85		29.46	112
					29.48	97		29.48	113
					29.5	93		29.5	98
					29.52	96		29.52	88
					29.54	85		29.54	111
					29.56	93		29.56	88
					29.58	95		29.58	105
					29.6	92		29.6	87
					29.62	82		29.62	76
					29.64	93		29.64	83
					29.66	97		29.66	102
					29.68	80		29.68	115
					29.7	95		29.7	108
					29.72	76		29.72	107
					29.74	75		29.74	119
					29.76	102		29.76	99
					29.78	101		29.78	90
					29.8	88		29.8	96
					29.82	97		29.82	93
					29.84	84		29.84	94
					29.86	85		29.86	107
					29.88	79		29.88	111
					29.9	88		29.9	107
					29.92	90		29.92	103
					29.94	103		29.94	104
					29.96	95		29.96	80
					29.98	82		29.98	93
					30	81		30	94
					30.02	94		30.02	88
					30.04	85		30.04	107
					30.06	92		30.06	100
					30.08	86		30.08	74
					30.1	88		30.1	109
					30.12	70		30.12	95
					30.14	104		30.14	92
					30.16	71		30.16	93
					30.18	78		30.18	100
					30.2	86		30.2	106
					30.22	89		30.22	102
					30.24	102		30.24	104
					30.26	81		30.26	89
					30.28	99		30.28	92
					30.3	80		30.3	99
					30.32	96		30.32	89
					30.34	79		30.34	111
					30.36	94		30.36	117
					30.38	91		30.38	107
					30.4	94		30.4	107
					30.42	83		30.42	123
					30.44	80		30.44	108
					30.46	96		30.46	114
					30.48	88		30.48	121
					30.5	96		30.5	111
					30.52	78		30.52	110
					30.54	88		30.54	107
					30.56	99		30.56	87
					30.58	107		30.58	107
					30.6	105		30.6	100
					30.62	106		30.62	108
					30.64	91		30.64	107
					30.66	112		30.66	126
					30.68	95		30.68	128
					30.7	100		30.7	126
					30.72	107		30.72	128
					30.74	114		30.74	127
					30.76	104		30.76	127
					30.78	111		30.78	135
					30.8	112		30.8	125
					30.82	85		30.82	106
					30.84	113		30.84	127
					30.86	119		30.86	149
					30.88	98		30.88	127
					30.9	113		30.9	106
					30.92	102		30.92	129
					30.94	111		30.94	133
					30.96	108		30.96	118
					30.98	116		30.98	126
					31	122		31	137
					31.02	113		31.02	140
					31.04	111		31.04	147
					31.06	110		31.06	153
					31.08	109		31.08	139
					31.1	146		31.1	149
					31.12	156		31.12	136
					31.14	146		31.14	135
					31.16	131		31.16	116
					31.18	125		31.18	137
					31.2	149		31.2	140
					31.22	125		31.22	133
					31.24	113		31.24	131
					31.26	112		31.26	123
					31.28	106		31.28	128
					31.3	123		31.3	116
					31.32	126		31.32	129
					31.34	125		31.34	161
					31.36	140		31.36	140
					31.38	126		31.38	151
					31.4	144		31.4	141
					31.42	127		31.42	157
					31.44	135		31.44	162
					31.46	143		31.46	136
					31.48	131		31.48	177
					31.5	165		31.5	180
					31.52	190		31.52	207
					31.54	175		31.54	205
					31.56	185		31.56	226
					31.58	205		31.58	282
					31.6	240		31.6	365
					31.62	288		31.62	344
					31.64	327		31.64	472
					31.66	380		31.66	536
					31.68	502		31.68	757
					31.7	622		31.7	967
					31.72	826		31.72	1327
					31.74	1127		31.74	1794
					31.76	1403		31.76	2502
					31.78	1930		31.78	3441
					31.8	2729		31.8	4543
					31.82	3623		31.82	5276
					31.84	4693		31.84	4897
					31.86	5140		31.86	3679
					31.88	4221		31.88	3008
					31.9	3088		31.9	2873
					31.92	2805		31.92	2384
					31.94	2406		31.94	1534
					31.96	1804		31.96	886
					31.98	1068		31.98	568
					32	636		32	462
					32.02	409		32.02	357
					32.04	326		32.04	307
					32.06	288		32.06	288
					32.08	299		32.08	242
					32.1	237		32.1	220
					32.12	211		32.12	202
					32.14	189		32.14	197
					32.16	149		32.16	184
					32.18	188		32.18	165
					32.2	153		32.2	158
					32.22	164		32.22	169
					32.24	151		32.24	167
					32.26	154		32.26	145
					32.28	154		32.28	159
					32.3	117		32.3	134
					32.32	138		32.32	148
					32.34	126		32.34	144
					32.36	117		32.36	132
					32.38	133		32.38	150
					32.4	116		32.4	119
					32.42	122		32.42	130
					32.44	118		32.44	135
					32.46	115		32.46	125
					32.48	112		32.48	111
					32.5	105		32.5	136
					32.52	128		32.52	133
					32.54	112		32.54	105
					32.56	118		32.56	123
					32.58	115		32.58	135
					32.6	125		32.6	141
					32.62	111		32.62	157
					32.64	135		32.64	158
					32.66	107		32.66	172
					32.68	152		32.68	192
					32.7	164		32.7	199
					32.72	144		32.72	182
					32.74	160		32.74	154
					32.76	162		32.76	138
					32.78	147		32.78	133
					32.8	149		32.8	140
					32.82	121		32.82	114
					32.84	113		32.84	120
					32.86	119		32.86	107
					32.88	137		32.88	128
					32.9	105		32.9	119
					32.92	112		32.92	122
					32.94	101		32.94	127
					32.96	91		32.96	129
					32.98	117		32.98	125
					33	116		33	120
					33.02	110		33.02	139
					33.04	97		33.04	134
					33.06	115		33.06	125
					33.08	102		33.08	115
					33.1	115		33.1	119
					33.12	113		33.12	107
					33.14	102		33.14	100
					33.16	114		33.16	121
					33.18	107		33.18	119
					33.2	106		33.2	101
					33.22	110		33.22	122
					33.24	114		33.24	116
					33.26	119		33.26	129
					33.28	124		33.28	120
					33.3	134		33.3	118
					33.32	127		33.32	139
					33.34	111		33.34	143
					33.36	108		33.36	125
					33.38	116		33.38	137
					33.4	118		33.4	129
					33.42	124		33.42	121
					33.44	106		33.44	110
					33.46	102		33.46	122
					33.48	117		33.48	129
					33.5	111		33.5	137
					33.52	136		33.52	117
					33.54	117		33.54	135
					33.56	131		33.56	139
					33.58	124		33.58	145
					33.6	120		33.6	117
					33.62	108		33.62	132
					33.64	113		33.64	126
					33.66	111		33.66	136
					33.68	114		33.68	125
					33.7	101		33.7	100
					33.72	113		33.72	136
					33.74	123		33.74	134
					33.76	121		33.76	146
					33.78	108		33.78	133
					33.8	145		33.8	131
					33.82	111		33.82	120
					33.84	112		33.84	148
					33.86	148		33.86	143
					33.88	128		33.88	140
					33.9	126		33.9	139
					33.92	129		33.92	114
					33.94	165		33.94	148
					33.96	125		33.96	151
					33.98	101		33.98	147
					34	135		34	144
					34.02	139		34.02	147
					34.04	144		34.04	144
					34.06	144		34.06	138
					34.08	135		34.08	179
					34.1	129		34.1	156
					34.12	169		34.12	178
					34.14	164		34.14	162
					34.16	164		34.16	173
					34.18	156		34.18	204
					34.2	156		34.2	200
					34.22	178		34.22	199
					34.24	206		34.24	244
					34.26	213		34.26	269
					34.28	239		34.28	295
					34.3	264		34.3	349
					34.32	297		34.32	439
					34.34	362		34.34	535
					34.36	460		34.36	674
					34.38	558		34.38	824
					34.4	701		34.4	1161
					34.42	961		34.42	1627
					34.44	1267		34.44	2292
					34.46	1711		34.46	3012
					34.48	2317		34.48	3661
					34.5	3118		34.5	3655
					34.52	3513		34.52	2838
					34.54	3296		34.54	2178
					34.56	2462		34.56	2073
					34.58	1986		34.58	1927
					34.6	1853		34.6	1514
					34.62	1661		34.62	954
					34.64	1270		34.64	517
					34.66	766		34.66	385
					34.68	438		34.68	328
					34.7	353		34.7	281
					34.72	286		34.72	267
					34.74	233		34.74	227
					34.76	205		34.76	211
					34.78	191		34.78	207
					34.8	171		34.8	177
					34.82	177		34.82	163
					34.84	180		34.84	182
					34.86	155		34.86	161
					34.88	148		34.88	152
					34.9	149		34.9	152
					34.92	147		34.92	157
					34.94	154		34.94	172
					34.96	148		34.96	150
					34.98	135		34.98	158
					35	146		35	192
					35.02	163		35.02	191
					35.04	154		35.04	165
					35.06	163		35.06	177
					35.08	183		35.08	175
					35.1	149		35.1	193
					35.12	161		35.12	160
					35.14	158		35.14	164
					35.16	160		35.16	144
					35.18	186		35.18	167
					35.2	181		35.2	144
					35.22	155		35.22	156
					35.24	137		35.24	155
					35.26	132		35.26	166
					35.28	151		35.28	151
					35.3	157		35.3	147
					35.32	148		35.32	152
					35.34	146		35.34	162
					35.36	146		35.36	146
					35.38	152		35.38	164
					35.4	131		35.4	181
					35.42	155		35.42	174
					35.44	165		35.44	149
					35.46	150		35.46	151
					35.48	153		35.48	156
					35.5	154		35.5	132
					35.52	135		35.52	155
					35.54	158		35.54	166
					35.56	150		35.56	156
					35.58	139		35.58	167
					35.6	168		35.6	154
					35.62	152		35.62	169
					35.64	159		35.64	200
					35.66	155		35.66	179
					35.68	152		35.68	161
					35.7	152		35.7	184
					35.72	158		35.72	169
					35.74	156		35.74	188
					35.76	137		35.76	168
					35.78	153		35.78	173
					35.8	167		35.8	172
					35.82	158		35.82	201
					35.84	155		35.84	201
					35.86	198		35.86	150
					35.88	198		35.88	196
					35.9	190		35.9	233
					35.92	211		35.92	215
					35.94	212		35.94	224
					35.96	207		35.96	279
					35.98	209		35.98	269
					36	260		36	287
					36.02	242		36.02	335
					36.04	304		36.04	322
					36.06	328		36.06	420
					36.08	355		36.08	516
					36.1	421		36.1	550
					36.12	472		36.12	735
					36.14	577		36.14	871
					36.16	715		36.16	1100
					36.18	890		36.18	1518
					36.2	1188		36.2	1937
					36.22	1542		36.22	2640
					36.24	2091		36.24	3615
					36.26	2821		36.26	4853
					36.28	4019		36.28	6666
					36.3	5440		36.3	8059
					36.32	6945		36.32	8485
					36.34	7806		36.34	6635
					36.36	7358		36.36	4957
					36.38	5464		36.38	4542
					36.4	4389		36.4	4447
					36.42	4203		36.42	3836
					36.44	4061		36.44	2485
					36.46	3094		36.46	1462
					36.48	1825		36.48	972
					36.5	1118		36.5	702
					36.52	726		36.52	557
					36.54	567		36.54	477
					36.56	483		36.56	401
					36.58	391		36.58	362
					36.6	367		36.6	308
					36.62	312		36.62	284
					36.64	273		36.64	272
					36.66	267		36.66	243
					36.68	234		36.68	237
					36.7	240		36.7	214
					36.72	209		36.72	198
					36.74	189		36.74	214
					36.76	198		36.76	198
					36.78	188		36.78	189
					36.8	174		36.8	177
					36.82	173		36.82	185
					36.84	165		36.84	166
					36.86	190		36.86	156
					36.88	179		36.88	157
					36.9	165		36.9	171
					36.92	153		36.92	143
					36.94	155		36.94	150
					36.96	143		36.96	152
					36.98	146		36.98	160
					37	138		37	174
					37.02	165		37.02	146
					37.04	153		37.04	134
					37.06	124		37.06	146
					37.08	139		37.08	143
					37.1	121		37.1	177
					37.12	142		37.12	169
					37.14	129		37.14	142
					37.16	148		37.16	124
					37.18	130		37.18	127
					37.2	132		37.2	147
					37.22	121		37.22	129
					37.24	115		37.24	147
					37.26	130		37.26	147
					37.28	131		37.28	121
					37.3	93		37.3	129
					37.32	121		37.32	130
					37.34	129		37.34	124
					37.36	127		37.36	125
					37.38	126		37.38	119
					37.4	120		37.4	111
					37.42	117		37.42	121
					37.44	111		37.44	121
					37.46	111		37.46	126
					37.48	106		37.48	113
					37.5	102		37.5	117
					37.52	99		37.52	144
					37.54	107		37.54	104
					37.56	104		37.56	153
					37.58	125		37.58	127
					37.6	106		37.6	118
					37.62	117		37.62	119
					37.64	124		37.64	115
					37.66	111		37.66	146
					37.68	109		37.68	124
					37.7	118		37.7	119
					37.72	121		37.72	124
					37.74	121		37.74	122
					37.76	99		37.76	132
					37.78	123		37.78	115
					37.8	113		37.8	116
					37.82	108		37.82	106
					37.84	103		37.84	136
					37.86	117		37.86	111
					37.88	125		37.88	130
					37.9	129		37.9	97
					37.92	111		37.92	113
					37.94	98		37.94	114
					37.96	112		37.96	114
					37.98	115		37.98	114
					38	114		38	114
					38.02	91		38.02	121
					38.04	106		38.04	106
					38.06	90		38.06	115
					38.08	109		38.08	118
					38.1	103		38.1	114
					38.12	110		38.12	119
					38.14	117		38.14	110
					38.16	108		38.16	129
					38.18	115		38.18	101
					38.2	100		38.2	105
					38.22	94		38.22	109
					38.24	117		38.24	109
					38.26	95		38.26	112
					38.28	109		38.28	133
					38.3	117		38.3	112
					38.32	93		38.32	97
					38.34	89		38.34	106
					38.36	86		38.36	106
					38.38	101		38.38	97
					38.4	97		38.4	92
					38.42	109		38.42	118
					38.44	103		38.44	115
					38.46	104		38.46	107
					38.48	104		38.48	103
					38.5	106		38.5	107
					38.52	105		38.52	95
					38.54	96		38.54	116
					38.56	87		38.56	94
					38.58	95		38.58	100
					38.6	103		38.6	102
					38.62	94		38.62	98
					38.64	102		38.64	96
					38.66	108		38.66	91
					38.68	100		38.68	100
					38.7	74		38.7	116
					38.72	91		38.72	101
					38.74	103		38.74	91
					38.76	117		38.76	111
					38.78	102		38.78	88
					38.8	94		38.8	110
					38.82	95		38.82	111
					38.84	106		38.84	94
					38.86	94		38.86	99
					38.88	105		38.88	109
					38.9	100		38.9	108
					38.92	92		38.92	108
					38.94	93		38.94	95
					38.96	99		38.96	115
					38.98	114		38.98	106
					39	106		39	93
					39.02	89		39.02	132
					39.04	103		39.04	112
					39.06	109		39.06	111
					39.08	101		39.08	105
					39.1	118		39.1	114
					39.12	91		39.12	86
					39.14	100		39.14	126
					39.16	102		39.16	95
					39.18	97		39.18	108
					39.2	101		39.2	94
					39.22	82		39.22	115
					39.24	103		39.24	94
					39.26	108		39.26	101
					39.28	98		39.28	95
					39.3	102		39.3	97
					39.32	90		39.32	105
					39.34	85		39.34	121
					39.36	87		39.36	106
					39.38	106		39.38	109
					39.4	99		39.4	96
					39.42	101		39.42	109
					39.44	84		39.44	118
					39.46	77		39.46	105
					39.48	99		39.48	114
					39.5	99		39.5	98
					39.52	94		39.52	113
					39.54	82		39.54	106
					39.56	72		39.56	111
					39.58	100		39.58	117
					39.6	99		39.6	108
					39.62	82		39.62	128
					39.64	90		39.64	116
					39.66	111		39.66	101
					39.68	108		39.68	109
					39.7	96		39.7	100
					39.72	83		39.72	94
					39.74	74		39.74	94
					39.76	83		39.76	112
					39.78	105		39.78	98
					39.8	98		39.8	114
					39.82	96		39.82	102
					39.84	77		39.84	112
					39.86	93		39.86	95
					39.88	98		39.88	114
					39.9	86		39.9	111
					39.92	107		39.92	102
					39.94	107		39.94	97
					39.96	96		39.96	108
					39.98	99		39.98	108
					40	100		40	96
					40.02	102		40.02	96
					40.04	86		40.04	106
					40.06	77		40.06	106
					40.08	90		40.08	103
					40.1	97		40.1	116
					40.12	108		40.12	97
					40.14	96		40.14	103
					40.16	98		40.16	105
					40.18	105		40.18	106
					40.2	77		40.2	91
					40.22	95		40.22	111
					40.24	80		40.24	93
					40.26	109		40.26	78
					40.28	80		40.28	103
					40.3	104		40.3	103
					40.32	95		40.32	113
					40.34	107		40.34	105
					40.36	92		40.36	109
					40.38	81		40.38	124
					40.4	81		40.4	112
					40.42	91		40.42	105
					40.44	92		40.44	96
					40.46	83		40.46	91
					40.48	99		40.48	103
					40.5	96		40.5	103
					40.52	102		40.52	112
					40.54	93		40.54	95
					40.56	84		40.56	100
					40.58	111		40.58	84
					40.6	97		40.6	109
					40.62	105		40.62	115
					40.64	104		40.64	91
					40.66	88		40.66	102
					40.68	88		40.68	90
					40.7	97		40.7	87
					40.72	90		40.72	96
					40.74	80		40.74	92
					40.76	83		40.76	95
					40.78	85		40.78	107
					40.8	80		40.8	89
					40.82	89		40.82	108
					40.84	88		40.84	108
					40.86	106		40.86	100
					40.88	89		40.88	103
					40.9	89		40.9	90
					40.92	90		40.92	89
					40.94	109		40.94	107
					40.96	104		40.96	93
					40.98	72		40.98	85
					41	90		41	105
					41.02	88		41.02	90
					41.04	102		41.04	112
					41.06	95		41.06	119
					41.08	87		41.08	101
					41.1	97		41.1	98
					41.12	83		41.12	103
					41.14	83		41.14	105
					41.16	92		41.16	83
					41.18	91		41.18	118
					41.2	87		41.2	96
					41.22	92		41.22	105
					41.24	84		41.24	110
					41.26	96		41.26	105
					41.28	86		41.28	102
					41.3	80		41.3	97
					41.32	87		41.32	99
					41.34	83		41.34	96
					41.36	87		41.36	105
					41.38	86		41.38	106
					41.4	93		41.4	99
					41.42	97		41.42	99
					41.44	100		41.44	103
					41.46	84		41.46	97
					41.48	94		41.48	106
					41.5	79		41.5	90
					41.52	100		41.52	101
					41.54	100		41.54	79
					41.56	96		41.56	90
					41.58	70		41.58	100
					41.6	72		41.6	102
					41.62	87		41.62	85
					41.64	99		41.64	83
					41.66	88		41.66	95
					41.68	91		41.68	93
					41.7	91		41.7	88
					41.72	103		41.72	66
					41.74	111		41.74	97
					41.76	83		41.76	89
					41.78	86		41.78	101
					41.8	75		41.8	75
					41.82	81		41.82	117
					41.84	87		41.84	90
					41.86	94		41.86	107
					41.88	70		41.88	108
					41.9	80		41.9	94
					41.92	85		41.92	97
					41.94	85		41.94	80
					41.96	92		41.96	91
					41.98	76		41.98	92
					42	88		42	91
					42.02	95		42.02	101
					42.04	85		42.04	99
					42.06	88		42.06	95
					42.08	85		42.08	92
					42.1	72		42.1	97
					42.12	97		42.12	97
					42.14	87		42.14	85
					42.16	73		42.16	89
					42.18	85		42.18	94
					42.2	106		42.2	105
					42.22	90		42.22	79
					42.24	84		42.24	92
					42.26	93		42.26	93
					42.28	76		42.28	88
					42.3	88		42.3	92
					42.32	93		42.32	102
					42.34	93		42.34	116
					42.36	91		42.36	99
					42.38	70		42.38	95
					42.4	68		42.4	96
					42.42	80		42.42	102
					42.44	94		42.44	91
					42.46	81		42.46	87
					42.48	83		42.48	86
					42.5	101		42.5	100
					42.52	73		42.52	105
					42.54	101		42.54	81
					42.56	73		42.56	94
					42.58	79		42.58	77
					42.6	74		42.6	95
					42.62	80		42.62	104
					42.64	64		42.64	91
					42.66	86		42.66	81
					42.68	87		42.68	100
					42.7	84		42.7	87
					42.72	100		42.72	96
					42.74	88		42.74	106
					42.76	91		42.76	116
					42.78	88		42.78	101
					42.8	100		42.8	121
					42.82	99		42.82	99
					42.84	93		42.84	95
					42.86	80		42.86	93
					42.88	82		42.88	92
					42.9	73		42.9	96
					42.92	93		42.92	81
					42.94	102		42.94	96
					42.96	57		42.96	92
					42.98	84		42.98	99
					43	98		43	86
					43.02	97		43.02	83
					43.04	89		43.04	102
					43.06	90		43.06	78
					43.08	86		43.08	86
					43.1	91		43.1	82
					43.12	82		43.12	83
					43.14	85		43.14	98
					43.16	79		43.16	108
					43.18	81		43.18	102
					43.2	86		43.2	91
					43.22	85		43.22	86
					43.24	85		43.24	92
					43.26	81		43.26	92
					43.28	77		43.28	88
					43.3	75		43.3	101
					43.32	81		43.32	110
					43.34	81		43.34	93
					43.36	85		43.36	96
					43.38	80		43.38	86
					43.4	97		43.4	86
					43.42	89		43.42	98
					43.44	74		43.44	92
					43.46	88		43.46	82
					43.48	96		43.48	81
					43.5	85		43.5	87
					43.52	76		43.52	91
					43.54	74		43.54	84
					43.56	76		43.56	100
					43.58	96		43.58	92
					43.6	77		43.6	94
					43.62	91		43.62	86
					43.64	85		43.64	94
					43.66	76		43.66	84
					43.68	97		43.68	98
					43.7	84		43.7	114
					43.72	79		43.72	105
					43.74	87		43.74	86
					43.76	84		43.76	84
					43.78	79		43.78	101
					43.8	81		43.8	106
					43.82	87		43.82	80
					43.84	83		43.84	84
					43.86	81		43.86	76
					43.88	86		43.88	97
					43.9	78		43.9	76
					43.92	82		43.92	86
					43.94	82		43.94	87
					43.96	72		43.96	85
					43.98	82		43.98	87
					44	83		44	88
					44.02	84		44.02	112
					44.04	78		44.04	117
					44.06	83		44.06	94
					44.08	93		44.08	92
					44.1	93		44.1	78
					44.12	70		44.12	99
					44.14	84		44.14	84
					44.16	72		44.16	91
					44.18	77		44.18	87
					44.2	75		44.2	93
					44.22	95		44.22	83
					44.24	72		44.24	93
					44.26	86		44.26	97
					44.28	69		44.28	93
					44.3	57		44.3	99
					44.32	90		44.32	88
					44.34	77		44.34	81
					44.36	74		44.36	90
					44.38	108		44.38	101
					44.4	94		44.4	85
					44.42	74		44.42	82
					44.44	91		44.44	81
					44.46	80		44.46	91
					44.48	75		44.48	87
					44.5	70		44.5	88
					44.52	78		44.52	84
					44.54	84		44.54	82
					44.56	114		44.56	78
					44.58	86		44.58	101
					44.6	77		44.6	109
					44.62	83		44.62	85
					44.64	83		44.64	90
					44.66	83		44.66	92
					44.68	79		44.68	78
					44.7	99		44.7	91
					44.72	88		44.72	98
					44.74	92		44.74	94
					44.76	80		44.76	75
					44.78	73		44.78	92
					44.8	72		44.8	97
					44.82	79		44.82	78
					44.84	80		44.84	92
					44.86	87		44.86	66
					44.88	85		44.88	78
					44.9	89		44.9	102
					44.92	103		44.92	88
[truncated: 2,254 more rows]

## Sheet: Supplementary Figure 2.
	Supplementary Figure 2. XPS spectra of fresh (a & b) and spent (c & d) Ru/ZnO/C catalyst.
	Supplementary Figure 2a. Ru 3p in Ru/ZnO/C catalyst.									Supplementary Figure 2b. Zn 2p in Ru/ZnO/C catalyst.								Supplementary Figure 2c. Ru 3p in spent Ru/ZnO/C catalyst after 1st use									Supplementary Figure 2d. Zn 2p in spent Ru/ZnO/C catalyst after 1st use
	Binding Energy (eV)	Raw	Fit	Background	Ru 3P3/2	Zn LM1	Ru 3P1/2			Binding Energy (eV)	Raw	Fit	Background	Zn 2P3/2	Zn 2P1/2			Binding Energy (eV)	Raw	Fit	Background	Ru 3P3/2	Zn LM1	Ru 3P1/2			Binding Energy (eV)	Raw	Fit	Background	Zn 2P3/2	Zn 2P1/2
	488.28	2313.73	2334.55	2314.23	2314.45	2321.46	2327.1			1051.98	5999.05	6024.15	5993.75	5995.96	6021.94			488.28	1806.63	1813.52	1807.13	1807.25	1809.25	1811.28			1052.18	3892.28	3899.21	3890.78	3891.44	3898.55
	488.18	2384.02	2336.35	2314.73	2314.95	2322.08	2328.79			1051.88	5945.53	6019.74	5988.46	5990.69	6017.52			488.18	1881.29	1814.45	1807.64	1807.76	1809.79	1812.17			1052.08	3948.45	3897.95	3889.28	3889.95	3897.28
	488.08	2296.13	2337.68	2314.63	2314.85	2322.09	2330.01			1051.78	6013.27	6015.31	5983.1	5985.34	6013.07			488.08	1784.87	1814.59	1807.32	1807.44	1809.5	1812.28			1051.98	4029.97	3896.79	3887.88	3888.55	3896.12
	487.98	2369.95	2339.9	2315.29	2315.51	2322.86	2332.11			1051.68	5915.05	6011.02	5977.84	5980.1	6008.76			487.98	1869	1815.85	1808.07	1808.19	1810.29	1813.5			1051.88	3902.04	3895.78	3886.62	3887.3	3895.1
	487.88	2408.42	2341.64	2315.32	2315.54	2323.01	2333.72			1051.58	5931.81	6006.65	5972.45	5974.73	6004.37			487.88	1881.51	1816.22	1807.89	1808.01	1810.14	1813.84			1051.78	3815.9	3894.57	3885.15	3885.83	3893.89
	487.78	2310.2	2343.19	2315.01	2315.24	2322.82	2335.15			1051.48	5981.4	6002.35	5967.1	5969.39	6000.06			487.78	1816.54	1816.51	1807.57	1807.69	1809.86	1814.09			1051.68	3947.77	3893.22	3883.53	3884.22	3892.54
	487.68	2316.35	2345.75	2315.55	2315.78	2323.48	2337.59			1051.38	6008.93	5998.18	5961.82	5964.12	5995.88			487.68	1865.74	1817.57	1807.97	1808.1	1810.3	1815.11			1051.58	3893.74	3892.12	3882.14	3882.83	3891.43
	487.58	2551.82	2348.43	2316.05	2316.28	2324.1	2340.15			1051.28	6034.39	5994.12	5956.58	5958.9	5991.8			487.58	1882.98	1818.14	1807.82	1807.95	1810.19	1815.65			1051.48	3962.52	3890.94	3880.66	3881.35	3890.25
	487.48	2419.83	2349.25	2314.5	2314.73	2322.69	2340.84			1051.18	6014.78	5990.15	5951.39	5953.73	5987.81			487.48	1803.33	1818.58	1807.49	1807.62	1809.89	1816.05			1051.38	3903.81	3889.89	3879.3	3879.99	3889.2
	487.38	2402.68	2351.39	2314.09	2314.32	2322.4	2342.84			1051.08	6093.61	5986.23	5946.18	5948.53	5983.88			487.38	1768.86	1819.97	1808.03	1808.16	1810.47	1817.4			1051.28	4028.83	3888.76	3877.84	3878.54	3888.06
	487.28	2299.43	2353.87	2313.82	2314.05	2322.27	2345.18			1050.98	5965.91	5982.5	5941.08	5943.45	5980.12			487.28	1824.63	1821.81	1808.97	1809.1	1811.45	1819.2			1051.18	3833.83	3887.86	3876.59	3877.3	3887.16
	487.18	2471.4	2357.45	2314.44	2314.68	2323.03	2348.61			1050.88	5980.21	5978.66	5935.81	5938.2	5976.27			487.18	1772.05	1823.11	1809.3	1809.43	1811.82	1820.46			1051.08	3942.92	3886.66	3875.02	3875.73	3885.94
	487.08	2486.41	2359.73	2313.58	2313.82	2322.32	2350.76			1050.78	6060.34	5974.93	5930.58	5932.98	5972.52			487.08	1857.68	1825.07	1810.21	1810.34	1812.77	1822.37			1050.98	3836.89	3885.65	3873.63	3874.35	3884.94
	486.98	2331.85	2362.09	2312.58	2312.82	2321.46	2352.97			1050.68	6026.61	5971.4	5925.45	5927.88	5968.98			486.98	1861.82	1826.15	1810.18	1810.32	1812.79	1823.41			1050.88	3906.11	3884.49	3872.07	3872.79	3883.77
	486.88	2427.57	2365.99	2312.91	2313.15	2321.94	2356.71			1050.58	5930.24	5967.92	5920.3	5922.73	5965.48			486.88	1859.66	1827.26	1810.11	1810.24	1812.76	1824.48			1050.78	3763.23	3883.47	3870.63	3871.36	3882.74
	486.78	2471.73	2369.26	2312.42	2312.66	2321.6	2359.83			1050.48	5930.7	5964.41	5915.01	5917.47	5961.96			486.78	1807.53	1828.47	1810.06	1810.19	1812.75	1825.64			1050.68	3852.91	3882.24	3868.95	3869.68	3881.51
	486.68	2448.29	2372.36	2311.53	2311.78	2320.88	2362.77			1050.38	6199.84	5961.02	5909.73	5912.2	5958.54			486.68	1932.41	1830.32	1810.58	1810.72	1813.32	1827.44			1050.58	3876.28	3881.18	3867.42	3868.16	3880.44
	486.58	2475.03	2375.86	2310.85	2311.09	2320.35	2366.11			1050.28	6010.99	5958.11	5904.83	5907.32	5955.62			486.58	1774.37	1830.86	1809.73	1809.87	1812.51	1827.94			1050.48	3969.27	3880.19	3865.94	3866.68	3879.45
	486.48	2256.4	2379.31	2309.92	2310.17	2319.59	2369.39			1050.18	6017.13	5955.07	5899.68	5902.19	5952.56			486.48	1916.97	1833.22	1810.62	1810.76	1813.46	1830.24			1050.38	3982.81	3879.39	3864.61	3865.36	3878.64
	486.38	2366.68	2384.84	2310.89	2311.14	2320.72	2374.75			1050.08	5930.08	5952.18	5894.54	5897.07	5949.65			486.38	1832.69	1834.07	1809.94	1810.08	1812.82	1831.04			1050.28	3850.28	3878.64	3863.31	3864.06	3877.89
	486.28	2369.21	2389.61	2310.9	2311.16	2320.91	2379.34			1049.98	5890.76	5949.31	5889.29	5891.84	5946.77			486.28	1838.74	1835.91	1810.18	1810.33	1813.12	1832.83			1050.18	3983.56	3877.7	3861.79	3862.55	3876.95
	486.18	2402.44	2394.51	2310.9	2311.15	2321.09	2384.07			1049.88	5987.74	5946.56	5883.99	5886.56	5943.99			486.18	1923.94	1837.74	1810.36	1810.51	1813.35	1834.61			1050.08	3971.1	3877.03	3860.49	3861.26	3876.27
	486.08	2491.01	2399.29	2310.6	2310.86	2320.97	2388.66			1049.78	6132.73	5944.11	5878.83	5881.42	5941.53			486.08	1798.59	1838.68	1809.6	1809.74	1812.64	1835.49			1049.98	3885.74	3876.38	3859.18	3859.95	3875.61
	485.98	2332.58	2403.42	2309.53	2309.79	2320.1	2392.59			1049.68	6019.92	5942.06	5873.89	5876.49	5939.46			485.98	1797.99	1841.05	1810.22	1810.37	1813.32	1837.81			1049.88	3956.17	3875.62	3857.72	3858.5	3874.84
	485.88	2347.31	2409.03	2309.84	2310.1	2320.59	2398.01			1049.58	6129.75	5940.07	5868.79	5871.41	5937.45			485.88	1821.36	1843.47	1810.86	1811.01	1814.01	1840.17			1049.78	3976.87	3875.03	3856.39	3857.17	3874.25
	485.78	2415.01	2414.6	2310.01	2310.27	2320.96	2403.38			1049.48	5929.9	5938.47	5863.85	5866.49	5935.83			485.78	1920.07	1845.68	1811.24	1811.39	1814.45	1842.32			1049.68	3876.75	3874.53	3855.09	3855.88	3873.75
	485.68	2373.07	2419.65	2309.6	2309.86	2320.76	2408.23			1049.38	6082.89	5936.87	5858.64	5861.3	5934.21			485.68	1820.08	1846.81	1810.53	1810.68	1813.8	1843.39			1049.58	3905.22	3873.92	3853.63	3854.42	3873.13
	485.58	2357.87	2425.1	2309.55	2309.82	2320.92	2413.46			1049.28	6055.42	5935.79	5853.65	5856.33	5933.11			485.58	1847.53	1849.06	1810.92	1811.07	1814.26	1845.58			1049.48	4005.96	3873.43	3852.21	3853.01	3872.63
	485.48	2411.58	2430.68	2309.63	2309.9	2321.21	2418.83			1049.18	6229.17	5935.04	5848.63	5851.33	5932.34			485.48	1881.19	1851.01	1811.02	1811.17	1814.41	1847.46			1049.38	3801.85	3873.18	3850.97	3851.78	3872.37
	485.38	2445.61	2435.77	2309.24	2309.52	2321.05	2423.7			1049.08	5986.93	5934.96	5843.85	5846.57	5932.24			485.38	1808.28	1852.58	1810.73	1810.89	1814.19	1848.96			1049.28	3830.04	3872.67	3849.39	3850.2	3871.86
	485.28	2372.21	2440.5	2308.56	2308.84	2320.59	2428.19			1048.98	6145.41	5935.09	5838.75	5841.49	5932.34			485.28	1749.52	1854.93	1811.26	1811.42	1814.79	1851.25			1049.18	3774.83	3872.31	3847.86	3848.67	3871.49
	485.18	2451.03	2445.76	2308.51	2308.78	2320.78	2433.22			1048.88	6015.46	5936.09	5833.88	5836.64	5933.32			485.18	1895.13	1857.92	1812.45	1812.61	1816.05	1854.16			1049.08	3912.28	3871.99	3846.23	3847.06	3871.16
	485.08	2472.12	2450.2	2307.77	2308.05	2320.28	2437.41			1048.78	6069.51	5937.74	5828.82	5831.61	5934.96			485.08	1885.07	1859.24	1812.03	1812.19	1815.7	1855.42			1048.98	3873.04	3872.04	3844.84	3845.67	3871.21
	484.98	2414.97	2454.28	2306.84	2307.13	2319.61	2441.23			1048.68	6058.65	5940.55	5823.86	5826.66	5937.75			484.98	1823.21	1860.62	1811.71	1811.87	1815.45	1856.72			1048.88	3887.29	3872.22	3843.39	3844.23	3871.38
	484.88	2542.75	2458.62	2306.41	2306.69	2319.42	2445.31			1048.58	6180.78	5944.75	5818.88	5821.71	5941.93			484.88	1853.29	1862.6	1812.09	1812.25	1815.9	1858.63			1048.78	3969.98	3872.65	3841.97	3842.81	3871.81
	484.78	2407.74	2461.58	2304.85	2305.14	2318.14	2448.01			1048.48	6161.39	5950.94	5814.08	5816.93	5948.1			484.78	1922.97	1864.16	1812.13	1812.29	1816.02	1860.11			1048.68	3952.16	3873.53	3840.68	3841.53	3872.68
	484.68	2432.65	2465.41	2304.46	2304.75	2318.02	2451.56			1048.38	6134.95	5959.5	5809.26	5812.13	5956.63			484.68	1820.5	1864.85	1811.39	1811.56	1815.37	1860.71			1048.58	3945.64	3874.76	3839.37	3840.22	3873.91
	484.58	2428.96	2468.67	2303.85	2304.14	2317.69	2454.54			1048.28	6225.3	5971.14	5804.41	5807.3	5968.25			484.58	1825.61	1866.55	1811.79	1811.96	1815.85	1862.33			1048.48	3911.73	3876.47	3838.05	3838.91	3875.61
	484.48	2450.27	2471.58	2303.26	2303.56	2317.39	2457.15			1048.18	6263.88	5986.98	5799.69	5802.61	5984.07			484.48	1889.26	1868.06	1812.14	1812.31	1816.28	1863.75			1048.38	3986.39	3878.76	3836.67	3837.54	3877.89
	484.38	2423.83	2473.88	2302.49	2302.78	2316.92	2459.14			1048.08	6343.12	6008.16	5795.03	5797.97	6005.23			484.38	1746.53	1868.72	1811.78	1811.95	1816.01	1864.33			1048.28	3923.16	3882	3835.42	3836.3	3881.12
	484.28	2453.62	2475.95	2301.93	2302.23	2316.68	2460.9			1047.98	6310.39	6036.14	5790.49	5793.45	6033.18			484.28	1844.36	1870.81	1813.01	1813.17	1817.32	1866.33			1048.18	4015.36	3886.16	3834.07	3834.95	3885.28
	484.18	2603.44	2477.28	2301.12	2301.42	2316.19	2461.9			1047.88	6278.52	6072.53	5785.91	5788.89	6069.55			484.18	1914.66	1871.66	1813.16	1813.33	1817.57	1867.08			1048.08	3929.48	3891.82	3832.88	3833.76	3890.93
	484.08	2407.48	2476.79	2298.99	2299.3	2314.4	2461.08			1047.78	6485.8	6119.43	5781.29	5784.3	6116.42			484.08	1951.18	1871.56	1812.53	1812.7	1817.04	1866.88			1047.98	4033.6	3898.97	3831.54	3832.43	3898.07
	483.98	2373.08	2477.47	2298.55	2298.86	2314.31	2461.41			1047.68	6535.24	6179.55	5776.96	5779.99	6176.52			483.98	1872.44	1870.86	1811.48	1811.66	1816.09	1866.08			1047.88	3978.05	3908.36	3830.38	3831.28	3907.45
	483.88	2480.52	2477.92	2298.4	2298.71	2314.52	2461.49			1047.58	6607.34	6255.45	5772.71	5775.77	6252.4			483.88	1833.08	1870.84	1811.31	1811.48	1816.02	1865.96			1047.78	4114.82	3920.17	3829.13	3830.03	3919.26
	483.78	2562.16	2476.9	2297.32	2297.64	2313.82	2460.09			1047.48	6659.94	6349.87	5768.56	5771.64	6346.79			483.78	1906.5	1871.08	1811.56	1811.74	1816.38	1866.08			1047.68	4041.58	3935.26	3828.11	3829.02	3934.35
	483.68	2416.29	2474.64	2295.52	2295.84	2312.41	2457.43			1047.38	6620.67	6465.89	5764.5	5767.6	6462.78			483.68	1907.19	1870.32	1811.01	1811.18	1815.94	1865.21			1047.58	4119.92	3953.9	3826.97	3827.89	3952.97
	483.58	2472.49	2473.11	2294.98	2295.3	2312.28	2455.49			1047.28	6867.18	6606.38	5760.38	5763.51	6603.26			483.58	1924.69	1869.37	1810.43	1810.61	1815.49	1864.14			1047.48	3990.43	3976.92	3825.96	3826.89	3975.99
	483.48	2526.39	2470.6	2293.93	2294.26	2311.67	2452.55			1047.18	6937.77	6774.58	5756.61	5759.76	6771.42			483.48	1855.26	1868.05	1809.66	1809.84	1814.84	1862.69			1047.38	4096.53	4004.67	3824.74	3825.67	4003.73
	483.38	2499.36	2467.15	2292.42	2292.74	2310.6	2448.64			1047.08	7058.93	6972.91	5752.94	5756.12	6969.73			483.38	1879.11	1867.33	1809.65	1809.84	1814.96	1861.85			1047.28	4109.01	4038.2	3823.69	3824.64	4037.26
	483.28	2488.01	2463.49	2291.12	2291.45	2309.78	2444.5			1046.98	7386.26	7202.73	5749.44	5752.65	7199.52			483.28	1943.86	1866.2	1809.38	1809.57	1814.82	1860.58			1047.18	4094.65	4078.01	3822.67	3823.62	4077.06
	483.18	2436.94	2459.52	2289.91	2290.24	2309.08	2440.03			1046.88	7560.17	7465.44	5746.41	5749.64	7462.21			483.18	1936.28	1864.21	1808.38	1808.57	1813.96	1858.45			1047.08	4094.27	4124.69	3821.63	3822.59	4123.73
	483.08	2510.01	2455.63	2289.14	2289.47	2308.83	2435.6			1046.78	7736.87	7760.56	5743.61	5746.87	7757.3			483.08	1850.2	1862.17	1807.46	1807.65	1813.19	1856.26			1046.98	4223.66	4178.6	3820.59	3821.56	4177.63
	482.98	2605.39	2450.78	2287.72	2288.06	2307.98	2430.18			1046.68	7893.72	8086.44	5741.07	5744.35	8083.15			482.98	1830.33	1860.97	1807.48	1807.67	1813.37	1854.9			1046.88	4270.49	4240.3	3819.76	3820.74	4239.33
	482.88	2368.07	2444.82	2285.46	2285.8	2306.32	2423.63			1046.58	8479.72	8440.29	5738.74	5742.05	8436.98			482.88	1823.28	1859.9	1807.73	1807.92	1813.78	1853.66			1046.78	4290.37	4309.76	3819.02	3820.01	4308.78
	482.78	2523.18	2440.69	2285.24	2285.59	2306.74	2418.85			1046.48	8599.69	8816.89	5737.23	5740.57	8813.55			482.78	1847.47	1858.84	1808.06	1808.25	1814.28	1852.42			1046.68	4328.7	4386.75	3818.32	3819.31	4385.76
	482.68	2467.33	2435.03	2283.68	2284.03	2305.86	2412.51			1046.38	8832.28	9209.3	5735.88	5739.25	9205.93			482.68	1860.53	1857.45	1808.12	1808.31	1814.53	1850.84			1046.58	4472.8	4470.93	3817.67	3818.67	4469.93
	482.58	2436.04	2429.72	2282.59	2282.94	2305.5	2406.45			1046.28	9322.56	9609.19	5734.86	5738.26	9605.8			482.58	1718.71	1855.87	1808.03	1808.23	1814.65	1849.06			1046.48	4571.35	4561.48	3817.28	3818.28	4560.47
	482.48	2495.33	2424.58	2281.75	2282.11	2305.46	2400.52			1046.18	9548.36	10006.7	5734.52	5737.94	10003.3			482.48	1777.91	1855.84	1809.53	1809.73	1816.36	1848.82			1046.38	4486.58	4657.23	3817.04	3818.06	4656.21
	482.38	2448.67	2418.89	2280.4	2280.76	2304.96	2393.97			1046.08	9838.88	10390.2	5734.48	5737.94	10386.8			482.38	1866.92	1855.16	1810.38	1810.58	1817.44	1847.9			1046.28	4745.58	4756.34	3816.67	3817.7	4755.31
	482.28	2351.07	2413.6	2279.44	2279.8	2304.93	2387.75			1045.98	10505.4	10745.9	5734.86	5738.34	10742.5			482.28	1930.98	1853.49	1810.25	1810.45	1817.56	1845.98			1046.18	4883.14	4857.49	3816.73	3817.76	4856.45
	482.18	2354.38	2409.2	2279.32	2279.68	2305.81	2382.34			1045.88	11103.7	11061	5736.15	5739.66	11057.5			482.18	1832.82	1851.12	1809.41	1809.61	1816.98	1843.34			1046.08	4856.76	4958.33	3817.02	3818.07	4957.28
	482.08	2462.69	2404.87	2279.17	2279.53	2306.76	2376.91			1045.78	11420.4	11321.7	5738.26	5741.81	11318.1			482.08	1857.16	1849.87	1809.65	1809.85	1817.52	1841.79			1045.98	5047.16	5055.76	3817.27	3818.32	5054.7
	481.98	2318.23	2399.73	2278.07	2278.44	2306.87	2370.57			1045.68	11733	11514.8	5740.81	5744.39	11511.2			481.98	1862.36	1848.38	1809.62	1809.83	1817.81	1839.98			1045.88	5112.8	5147.42	3817.84	3818.9	5146.36
	481.88	2297.99	2396.02	2278.22	2278.6	2308.34	2365.53			1045.58	11774.4	11630.1	5743.79	5747.4	11626.5			481.88	1798.28	1846.9	1809.53	1809.74	1818.07	1838.15			1045.78	5228.58	5230.09	3818.52	3819.59	5229.02
	481.78	2451.73	2392.7	2278.55	2278.93	2310.11	2360.76			1045.48	11745.4	11660.6	5746.82	5750.46	11657			481.78	1835.1	1846.19	1810.15	1810.37	1819.08	1837.06			1045.68	5278.39	5300.77	3819.39	3820.47	5299.7
	481.68	2367.69	2388.31	2277.55	2277.93	2310.71	2354.77			1045.38	11906.3	11604.7	5749.81	5753.48	11601.1			481.68	1882.96	1845.16	1810.38	1810.59	1819.72	1835.6			1045.58	5311.75	5356.52	3820.34	3821.43	5355.43
	481.58	2401.13	2384.93	2277.27	2277.65	2312.18	2349.64			1045.28	11832.1	11466.1	5753.02	5756.72	11462.5			481.58	1964.03	1843.69	1810.07	1810.29	1819.87	1833.67			1045.48	5348.28	5394.63	3821.35	3822.45	5393.54
	481.48	2479.41	2381.6	2276.69	2277.08	2313.55	2344.35			1045.18	11670.7	11252.6	5756.11	5759.85	11248.9			481.48	1854.31	1841.41	1808.85	1809.07	1819.17	1830.88			1045.38	5386	5413.37	3822.42	3823.53	5412.27
	481.38	2388.46	2377.95	2275.43	2275.83	2314.43	2338.55			1045.08	11306.4	10974.9	5758.99	5762.75	10971.1			481.38	1917.47	1840.45	1808.85	1809.07	1819.73	1829.35			1045.28	5420.17	5411.83	3823.55	3824.66	5410.71
	481.28	2420.23	2375.48	2274.95	2275.35	2316.33	2333.7			1044.98	10810.1	10646.7	5761.35	5765.15	10642.9			481.28	1933.38	1838.92	1808.14	1808.36	1819.64	1827.19			1045.18	5493.67	5390.13	3824.73	3825.86	5389
	481.18	2361.5	2373.17	2274.19	2274.59	2318.2	2328.76			1044.88	10321	10281.4	5763.02	5766.86	10277.5			481.18	1812.34	1837.33	1807.24	1807.47	1819.44	1824.91			1045.08	5428.53	5349.45	3826.04	3827.18	5348.31
	481.08	2347.95	2371.84	2273.93	2274.34	2320.85	2324.51			1044.78	9878.31	9892.49	5764.02	5767.89	9888.62			481.08	1841.67	1837.22	1807.69	1807.92	1820.65	1824.03			1044.98	5378.11	5291.71	3827.23	3828.38	5290.56
	480.98	2457.59	2371.14	2273.79	2274.2	2323.93	2320.59			1044.68	9435.97	9492.67	5764.41	5768.31	9488.77			480.98	1843.58	1836.94	1807.81	1808.04	1821.62	1822.9			1044.88	5336.09	5219.53	3828.34	3829.5	5218.37
	480.88	2361.77	2370.03	2272.7	2273.11	2326.41	2315.91			1044.58	8879.63	9092.63	5764.18	5768.12	9088.69			480.88	1772.66	1836.81	1807.91	1808.14	1822.67	1821.82			1044.78	5201.95	5135.9	3829.38	3830.54	5134.74
	480.78	2375.79	2370.34	2272.42	2272.84	2330.08	2312.26			1044.48	8438.87	8702.77	5763.18	5767.16	8698.8			480.78	1909.7	1837.64	1808.8	1809.04	1824.61	1821.6			1044.68	5119.72	5043.75	3830.18	3831.36	5042.58
	480.68	2445.03	2371.14	2272.03	2272.45	2334.05	2308.69			1044.38	7938.8	8330.63	5761.58	5765.59	8326.62			480.68	1794.74	1837.14	1808.18	1808.42	1825.15	1819.93			1044.58	4839.73	4946.02	3830.85	3832.04	4944.83
	480.58	2365.11	2371.99	2271.02	2271.45	2337.88	2304.71			1044.28	7486.04	7982.16	5759.29	5763.33	7978.12			480.58	1756.22	1838.11	1808.83	1809.07	1827.09	1819.61			1044.48	5024.13	4845.4	3831.05	3832.25	4844.2
	480.48	2255.42	2374.23	2270.71	2271.14	2342.88	2301.62			1044.18	7357.33	7661.74	5756.37	5760.46	7657.65			480.48	1784.66	1839.72	1809.91	1810.16	1829.6	1819.79			1044.38	4631.71	4745.06	3831.56	3832.76	4743.85
	480.38	2357.04	2378.15	2271.34	2271.78	2349.38	2299.68			1044.08	7249.71	7372.1	5753.29	5757.41	7367.98			480.38	1891.95	1841.24	1810.7	1810.94	1831.96	1819.73			1044.28	4546.34	4646.18	3831.4	3832.62	4644.96
	480.28	2349.42	2381.98	2271.09	2271.54	2355.59	2297.05			1043.98	6941.42	7115.1	5750.05	5754.21	7110.94			480.28	1798.75	1841.81	1810.29	1810.54	1833.3	1818.55			1044.18	4467.48	4551.11	3831.1	3832.33	4549.88
	480.18	2375.05	2386.69	2270.92	2271.36	2362.5	2294.66			1043.88	6769.92	6889.9	5746.4	5750.6	6885.7			480.18	1924.38	1843.65	1810.92	1811.17	1835.86	1818.47			1044.08	4307.25	4461.19	3830.67	3831.92	4459.95
	480.08	2352.28	2392.03	2270.51	2270.96	2369.87	2292.22			1043.78	6718.41	6695.46	5742.51	5746.75	6691.22			480.08	1823.99	1844.36	1810.16	1810.41	1837.21	1817.05			1043.98	4241.33	4377.57	3829.97	3831.23	4376.32
	479.98	2350.17	2398.47	2270.3	2270.76	2378.17	2290.14			1043.68	6478.75	6529.9	5738.56	5742.84	6525.62			479.98	1804.7	1846.44	1810.5	1810.76	1839.89	1816.79			1043.88	4244.6	4301.02	3829.17	3830.43	4299.76
	479.88	2368.83	2405.87	2270.11	2270.57	2387.28	2288.24			1043.58	6498.35	6390.22	5734.28	5738.6	6385.9			479.88	1819.38	1849.02	1811.07	1811.33	1843.02	1816.81			1043.78	4201.62	4232.05	3828.36	3829.64	4230.77
	479.78	2243.3	2414.09	2269.75	2270.22	2397.06	2286.32			1043.48	6329.99	6274.19	5730.04	5734.4	6269.83			479.78	1802.02	1851.73	1811.47	1811.74	1846.23	1816.72			1043.68	4180.72	4170.67	3827.49	3828.78	4169.39
	479.68	2439.14	2424.42	2270.48	2270.95	2408.81	2285.62			1043.38	6342.37	6178.34	5725.57	5729.97	6173.94			479.68	1781.35	1854.95	1812.08	1812.35	1849.9	1816.87			1043.58	4177.32	4116.73	3826.59	3827.89	4115.43
	479.58	2281.37	2434.13	2269.52	2269.99	2419.81	2283.37			1043.28	6347.3	6099.94	5721.12	5725.56	6095.49			479.58	1748.51	1858.73	1812.92	1813.19	1854.09	1817.3			1043.48	4058.18	4070.03	3825.68	3826.99	4068.71
	479.48	2423.45	2446.31	2269.91	2270.4	2433.15	2282.59			1043.18	6309.67	6036.14	5716.69	5721.17	6031.65			479.48	1784.98	1863.22	1814.14	1814.41	1858.94	1818.14			1043.38	4029.31	4029.8	3824.57	3825.89	4028.48
	479.38	2465.63	2458.41	2269.08	2269.57	2446.3	2280.7			1043.08	6151.61	5984.26	5712.21	5716.73	5979.73			479.38	1857.72	1867.66	1814.96	1815.24	1863.71	1818.63			1043.28	3928.05	3995.63	3823.41	3824.75	3994.29
	479.28	2417.54	2471.31	2267.88	2268.37	2460.16	2278.54			1042.98	6195.06	5941.98	5707.51	5712.08	5937.41			479.28	1822.78	1871.66	1814.99	1815.27	1868.01	1818.36			1043.18	4029.72	3966.71	3822.09	3823.44	3965.36
	479.18	2532.76	2485.84	2267.08	2267.57	2475.54	2276.88			1042.88	6143.88	5907.55	5702.89	5707.5	5902.94			479.18	1814.33	1876.42	1815.4	1815.68	1873.04	1818.5			1043.08	3993.45	3942.71	3820.94	3822.3	3941.35
	479.08	2377.48	2500.6	2265.27	2265.77	2491.07	2274.3			1042.78	6249.63	5879.19	5698.19	5702.86	5874.53			479.08	1906.25	1881.66	1815.91	1816.2	1878.52	1818.77			1042.98	3968.72	3922.79	3819.73	3821.1	3921.41
	478.98	2422.75	2517.95	2264.8	2265.3	2509.11	2273.13			1042.68	6280.52	5855.77	5693.66	5698.36	5851.07			478.98	1817.67	1886.27	1815.41	1815.69	1883.35	1818.04			1042.88	4114.49	3906.3	3818.48	3819.87	3904.91
	478.88	2514.63	2536.19	2263.93	2264.44	2527.97	2271.63			1042.58	6131.24	5836.08	5689.17	5693.92	5831.32			478.88	1872.45	1892.26	1815.88	1816.17	1889.54	1818.32			1042.78	3809.74	3892.97	3817.48	3818.88	3891.56
	478.78	2625.01	2554.91	2262.25	2262.77	2547.25	2269.39			1042.48	6207.39	5819.03	5684.48	5689.28	5814.23			478.78	1774.86	1898.06	1815.75	1816.05	1895.5	1818.02			1042.68	3921.82	3881.51	3815.96	3817.38	3880.09
	478.68	2403.93	2573.97	2259.6	2260.13	2566.8	2266.24			1042.38	6179.19	5804.26	5679.9	5684.75	5799.41			478.68	1921.63	1905.35	1816.71	1817	1902.95	1818.82			1042.58	3840.64	3872.18	3814.64	3816.07	3870.74
	478.58	2437.57	2596.21	2258.85	2259.38	2589.49	2265.04			1042.28	6059.95	5791.1	5675.29	5680.19	5786.21			478.58	1920.67	1911.43	1816.04	1816.34	1909.17	1818.01			1042.48	3931	3864.28	3813.18	3814.63	3862.83
	478.48	2558.82	2619.43	2257.8	2258.34	2613.1	2263.59			1042.18	6118.64	5779.06	5670.52	5675.47	5774.11			478.48	1864.29	1917.93	1815.37	1815.68	1915.78	1817.22			1042.38	3915.85	3857.78	3811.88	3813.34	3856.32
	478.38	2615.88	2642.85	2255.68	2256.23	2636.87	2261.12			1042.08	6127.18	5768.06	5665.84	5670.84	5763.06			478.38	1825.64	1925.46	1815.33	1815.64	1923.42	1817.06			1042.28	3970.39	3852.22	3810.56	3812.03	3850.75
	478.28	2530.97	2666.99	2253.06	2253.61	2661.32	2258.17			1041.98	6037.33	5757.85	5661.18	5666.23	5752.8			478.28	1948.07	1933.82	1815.71	1816.03	1931.88	1817.35			1042.18	3949.27	3847.53	3809.33	3810.82	3846.04
	478.18	2552.77	2693.02	2251.15	2251.7	2687.64	2255.97			1041.88	6103.78	5748.12	5656.4	5661.5	5743.02			478.18	2027.67	1941.21	1814.74	1815.06	1939.35	1816.28			1042.08	3820.81	3843.39	3808.06	3809.57	3841.89
	478.08	2617.49	2719.97	2249.03	2249.59	2714.85	2253.59			1041.78	6170.84	5738.98	5651.72	5656.87	5733.83			478.08	1766.3	1948.09	1812.87	1813.19	1946.31	1814.33			1041.98	3970.44	3839.5	3806.58	3808.1	3837.98
	477.98	2605.21	2747.4	2246.33	2246.9	2742.5	2250.66			1041.68	6069.8	5730.34	5647.13	5652.34	5725.13			477.98	2037.48	1958.21	1813.89	1814.21	1956.5	1815.28			1041.88	4006.13	3836.22	3805.36	3806.89	3834.69
	477.88	2659.66	2775.9	2243.72	2244.29	2771.2	2247.83			1041.58	6008.86	5721.9	5642.42	5647.68	5716.64			477.88	1943.73	1965.67	1811.9	1812.22	1964.02	1813.22			1041.78	3958.44	3833.29	3804.2	3805.75	3831.74
	477.78	2697.04	2804.8	2240.61	2241.19	2800.28	2244.53			1041.48	6065.75	5713.68	5637.62	5642.94	5708.36			477.78	2028.23	1974.46	1810.93	1811.26	1972.87	1812.2			1041.68	3820.9	3830.49	3802.95	3804.52	3828.93
	477.68	3037.73	2834.13	2237.14	2237.74	2829.78	2240.9			1041.38	6096.71	5705.8	5632.92	5638.29	5700.42			477.68	2017.09	1982.59	1809.01	1809.35	1981.05	1810.22			1041.58	3895.62	3827.64	3801.49	3803.07	3826.06
	477.58	2739.78	2861.14	2230.69	2231.29	2856.94	2234.29			1041.28	5977.26	5698.19	5628.26	5633.69	5692.75			477.58	1916.31	1991.07	1807.19	1807.53	1989.57	1808.36			1041.48	3928.38	3825.06	3800.14	3801.74	3823.46
	477.48	2942.33	2891.2	2226.78	2227.38	2887.14	2230.23			1041.18	6001.51	5690.61	5623.44	5628.93	5685.13			477.48	2049.48	2000.87	1806.48	1806.82	1999.41	1807.6			1041.38	3873.74	3822.65	3798.86	3800.47	3821.04
	477.38	2994.76	2919.88	2221.07	2221.68	2915.94	2224.39			1041.08	5951.96	5683.27	5618.66	5624.21	5677.72			477.38	1957.87	2009.34	1804.27	1804.62	2007.92	1805.35			1041.28	3941.32	3820.25	3797.49	3799.12	3818.62
	477.28	3034.78	2948.29	2214.85	2215.47	2944.46	2218.05			1040.98	6025.14	5676.02	5613.82	5619.43	5670.41			477.28	1981.24	2018.94	1803.06	1803.41	2017.55	1804.1			1041.18	3870.23	3818.05	3796.23	3797.88	3816.4
	477.18	3125.77	2976.37	2208.23	2208.86	2972.64	2211.33			1040.88	6074.53	5669.03	5609.09	5614.76	5663.37			477.18	2000.83	2028.33	1801.58	1801.93	2026.98	1802.58			1041.08	3897.42	3815.79	3794.85	3796.52	3814.13
	477.08	3012.3	3003.49	2200.77	2201.41	2999.86	2203.76			1040.78	6059.78	5662.26	5604.43	5610.16	5656.53			477.08	2075.44	2037.51	1799.86	1800.22	2036.18	1800.83			1040.98	3880.12	3813.65	3793.52	3795.21	3811.97
	476.98	3045.17	3031.21	2194.22	2194.87	3027.67	2197.12			1040.68	5913.7	5655.6	5599.76	5605.55	5649.81			476.98	2083.2	2045.79	1797.29	1797.66	2044.49	1798.23			1040.88	3889.72	3811.54	3792.17	3793.87	3809.84
	476.88	3203.66	3058.1	2187.34	2187.99	3054.64	2190.14			1040.58	5967.19	5648.87	5594.9	5600.75	5643.01			476.88	1996.64	2053.86	1794.61	1794.98	2052.58	1795.52			1040.78	3840.68	3809.49	3790.83	3792.55	3807.77
	476.78	3094.08	3082.83	2179.02	2179.68	3079.45	2181.74			1040.48	5853.09	5642.32	5590.11	5596.03	5636.4			476.78	2197.66	2062.68	1792.86	1793.23	2061.42	1793.74			1040.68	3851.72	3807.41	3789.42	3791.16	3805.67
	476.68	3199.98	3107.51	2171.57	2172.25	3104.19	2174.22			1040.38	5926.59	5635.73	5585.17	5591.16	5629.74			476.68	2102.01	2069.01	1788.85	1789.23	2067.77	1789.71			1040.58	3994.48	3805.39	3788.02	3789.78	3803.63
	476.58	3245.99	3130.04	2163.15	2163.83	3126.79	2165.72			1040.28	5913.09	5629.34	5580.35	5586.4	5623.28			476.58	2150.6	2076.05	1785.87	1786.25	2074.82	1786.7			1040.48	3750.86	3803.65	3786.87	3788.65	3801.87
	476.48	3306.45	3150.69	2154.25	2154.94	3147.5	2156.75			1040.18	5989.44	5623.02	5575.51	5581.63	5616.9			476.48	2076.55	2082.11	1782.3	1782.69	2080.91	1783.12			1040.38	3859	3801.54	3785.31	3787.11	3799.74
	476.38	3340.72	3169.11	2144.75	2145.45	3165.98	2147.18			1040.08	6034.63	5616.9	5570.78	5576.97	5610.71			476.38	2108.56	2088.51	1779.53	1779.92	2087.32	1780.32			1040.28	3874.4	3799.64	3783.93	3785.75	3797.82
	476.28	3294.81	3185.3	2134.87	2135.58	3182.22	2137.24			1039.98	5900.08	5610.92	5566.12	5572.38	5604.66			476.28	2106.47	2093.97	1776.36	1776.76	2092.8	1777.14			1040.18	3853.7	3797.8	3782.59	3784.42	3795.97
	476.18	3307.68	3199.7	2125.3	2126.02	3196.67	2127.61			1039.88	5997.41	5604.84	5561.28	5567.61	5598.51			476.18	2082.38	2098.81	1773.19	1773.59	2097.65	1773.94			1040.08	3811.81	3795.96	3781.2	3783.06	3794.1
	476.08	3151.96	3211.59	2115.54	2116.27	3208.61	2117.79			1039.78	5993.2	5598.96	5556.58	5562.99	5592.56			476.08	2208.05	2103.19	1770.25	1770.65	2102.04	1770.98			1039.98	3840.03	3794.07	3779.76	3781.64	3792.2
	475.98	3181.31	3222.21	2107.04	2107.78	3219.28	2109.24			1039.68	5849.9	5593.15	5551.89	5558.37	5586.67			475.98	2193.64	2105.04	1765.54	1765.95	2103.9	1766.25			1039.88	3776.65	3792.26	3778.36	3780.26	3790.36
	475.88	3497.46	3229.79	2098.22	2098.97	3226.89	2100.36			1039.58	5829.26	5587.21	5547	5553.55	5580.65			475.88	2132.93	2106.5	1761.27	1761.69	2105.38	1761.97			1039.78	3949.09	3790.37	3776.85	3778.78	3788.45
	475.78	3387.99	3231.64	2086.57	2087.33	3228.79	2088.67			1039.48	5904.51	5581.3	5542.09	5548.72	5574.66			475.78	2020.34	2107.69	1757.63	1758.06	2106.58	1758.32			1039.68	3875.73	3788.79	3775.64	3777.59	3786.85
	475.68	3290.87	3231.3	2075.78	2076.55	3228.49	2077.82			1039.38	5841.78	5575.55	5537.29	5544	5568.83			475.68	2239.83	2109.16	1755.21	1755.64	2108.05	1755.87			1039.58	3815.33	3787.11	3774.31	3776.28	3785.14
	475.58	3323.94	3228.54	2065.73	2066.51	3225.76	2067.73			1039.28	5897	5569.77	5532.41	5539.2	5562.98			475.58	2106.88	2106.04	1749.2	1749.64	2104.95	1749.85			1039.48	3819.5	3785.35	3772.88	3774.87	3783.36
	475.48	3240.53	3222.16	2055.31	2056.1	3219.42	2057.26			1039.18	5919.3	5564.11	5527.61	5534.48	5557.24			475.48	2066.23	2103.65	1744.93	1745.38	2102.57	1745.57			1039.38	3792.7	3783.61	3771.46	3773.47	3781.6
	475.38	3232.44	3213.12	2045.52	2046.33	3210.41	2047.43			1039.08	5800.54	5558.54	5522.85	5529.81	5551.59			475.38	2122.61	2101.39	1741.86	1742.31	2100.32	1742.48			1039.28	3894.23	3781.85	3770	3772.03	3779.81
	475.28	3167.29	3200.76	2035.72	2036.54	3198.07	2037.59			1038.98	5767.76	5552.86	5517.94	5524.98	5545.82			475.28	2109.73	2097.42	1738.12	1738.58	2096.35	1738.73			1039.18	3833.91	3780.28	3768.7	3770.76	3778.22
	475.18	3160.66	3185.6	2026.4	2027.22	3182.94	2028.23			1038.88	5699.53	5547.17	5512.98	5520.11	5540.05			475.18	2034.7	2092.49	1734.48	1734.94	2091.43	1735.08			1039.08	3801.04	3778.62	3767.31	3769.4	3776.53
	475.08	3258.62	3167.2	2017.05	2017.89	3164.57	2018.84			1038.78	5732.16	5541.44	5507.94	5515.15	5534.22			475.08	2166.94	2087.31	1731.64	1732.11	2086.26	1732.22			1038.98	3849.75	3776.92	3765.87	3767.98	3774.81
	474.98	3065.86	3144.78	2006.78	2007.63	3142.17	2008.53			1038.68	5733.01	5535.78	5502.95	5510.25	5528.48			474.98	2121.46	2079.62	1727.29	1727.77	2078.57	1727.86			1038.88	3745.03	3775.32	3764.51	3766.65	3773.18
	474.88	3060.97	3120.96	1998.08	1998.95	3118.38	1999.8			1038.58	5714.06	5530.18	5497.97	5505.36	5522.78			474.88	2012.95	2071.41	1723.4	1723.89	2070.37	1723.96			1038.78	3775.05	3773.56	3762.98	3765.14	3771.39
	474.78	3032.21	3094.3	1989.36	1990.23	3091.74	1991.04			1038.48	5732.98	5524.58	5492.97	5500.45	5517.1			474.78	2014.25	2063.45	1720.68	1721.17	2062.41	1721.22			1038.68	3970.97	3771.86	3761.5	3763.69	3769.67
	474.68	2961.55	3065.18	1980.81	1981.7	3062.65	1982.45			1038.38	5736.39	5519.04	5488	5495.57	5511.47			474.68	2124.22	2054.57	1717.91	1718.41	2053.53	1718.44			1038.58	3838.62	3770.5	3760.35	3762.57	3768.29
	474.58	2839.44	3034.19	1972.79	1973.7	3031.68	1974.41			1038.28	5624.32	5513.55	5483.04	5490.71	5505.88			474.58	1883.96	2043.63	1713.88	1714.39	2042.6	1714.41			1038.48	3735.42	3768.94	3758.98	3761.22	3766.7
	474.48	2922.57	3002	1965.77	1966.69	2999.5	1967.35			1038.18	5547.1	5507.93	5477.94	5485.7	5500.16			474.48	1978.12	2034.6	1712.49	1713.01	2033.56	1713.01			1038.38	3846.96	3767.21	3757.44	3759.71	3764.94
	474.38	2923.47	2967.04	1957.97	1958.9	2964.56	1959.52			1038.08	5698.37	5502.24	5472.73	5480.6	5494.37			474.38	1876.62	2023.83	1710.03	1710.56	2022.8	1710.54			1038.28	3926.06	3765.68	3756.09	3758.39	3763.39
	474.28	2783.07	2930.26	1950.09	1951.03	2927.8	1951.6			1037.98	5741.42	5496.79	5467.74	5475.71	5488.82			474.28	1960.6	2013.59	1708.68	1709.21	2012.56	1709.17			1038.18	3764.4	3764.3	3754.88	3757.21	3761.97
	474.18	2815.29	2893.12	1943.36	1944.32	2890.67	1944.84			1037.88	5778.59	5491.44	5462.82	5470.89	5483.36			474.18	2100.38	2001.88	1706.37	1706.91	2000.86	1706.86			1038.08	3737.72	3762.66	3753.4	3755.75	3760.3
	474.08	2688.56	2854.37	1936.29	1937.26	2851.94	1937.75			1037.78	5777.61	5486.16	5457.96	5466.14	5477.98			474.08	1942.85	1988.17	1702.48	1703.03	1987.14	1702.96			1037.98	3749.2	3760.98	3751.87	3754.26	3758.59
	473.98	2686.2	2815.62	1930.26	1931.25	2813.2	1931.69			1037.68	5623.41	5480.91	5453.1	5461.38	5472.62			473.98	1906.77	1975.81	1700.31	1700.87	1974.79	1700.78			1037.88	3797.39	3759.33	3750.36	3752.78	3756.91
	473.88	2696.87	2776.01	1924.2	1925.2	2773.6	1925.6			1037.58	5772.88	5475.47	5448.03	5456.43	5467.07			473.88	1951.06	1963.54	1698.51	1699.08	1962.52	1698.97			1037.78	3838.99	3757.77	3748.94	3751.39	3755.32
	473.78	2784.95	2735.64	1917.99	1919.01	2733.24	1919.37			1037.48	5676.96	5470.26	5443.18	5451.69	5461.76			473.78	1905.11	1950.55	1696.2	1696.77	1949.52	1696.65			1037.68	3888.61	3756.29	3747.6	3750.07	3753.81
	473.68	2543.18	2694.05	1910.97	1912.01	2691.66	1912.32			1037.38	5668.19	5464.95	5438.21	5446.82	5456.33			473.68	1799.46	1937.9	1694.37	1694.95	1936.87	1694.81			1037.58	3846.08	3754.9	3746.33	3748.84	3752.39
	473.58	2570.77	2654.29	1905.98	1907.04	2651.91	1907.31			1037.28	5569.73	5459.65	5433.22	5441.96	5450.92			473.58	1861.27	1926.32	1693.7	1694.3	1925.3	1694.13			1037.48	3745.95	3753.45	3745	3747.54	3750.91
	473.48	2617.86	2614.23	1900.71	1901.78	2611.86	1902.01			1037.18	5621.08	5454.24	5428.11	5436.97	5445.39			473.48	1913.8	1914.04	1692.34	1692.94	1913.01	1692.76			1037.38	3807.32	3751.84	3743.5	3746.08	3749.27
	473.38	2512.16	2573.86	1894.98	1896.08	2571.5	1896.26			1037.08	5470.49	5448.93	5423.08	5432.05	5439.95			473.38	1942.99	1901.19	1690.37	1690.98	1900.16	1690.79			1037.28	3786.42	3750.35	3742.11	3744.72	3747.74
	473.28	2412.49	2534.68	1890.13	1891.24	2532.31	1891.38			1036.98	5440.94	5443.43	5417.84	5426.94	5434.33			473.28	1840.91	1888.08	1688.06	1688.68	1887.05	1688.47			1037.18	3783.8	3748.82	3740.68	3743.33	3746.18
	473.18	2514.56	2496.77	1886.09	1887.22	2494.41	1887.33			1036.88	5534.51	5437.91	5412.58	5421.8	5428.69			473.18	1888.04	1876.23	1686.85	1687.49	1875.2	1687.26			1037.08	3814.14	3747.3	3739.26	3741.94	3744.62
	473.08	2485.72	2458.53	1881.14	1882.29	2456.18	1882.35			1036.78	5551.31	5432.55	5407.44	5416.8	5423.19			473.08	1853.68	1864.03	1685.11	1685.76	1862.99	1685.51			1036.98	3751.42	3745.84	3737.88	3740.6	3743.12
	472.98	2541.37	2421.23	1876.39	1877.56	2418.88	1877.58			1036.68	5488.26	5427.23	5402.34	5411.83	5417.74			472.98	1955.97	1852.42	1683.74	1684.39	1851.37	1684.12			1036.88	3762.23	3744.28	3736.41	3739.16	3741.52
	472.88	2339.89	2384.22	1871.12	1872.31	2381.86	1872.29			1036.58	5525.1	5421.84	5397.16	5406.78	5412.22			472.88	1733.17	1839.91	1681.21	1681.87	1838.86	1681.59			1036.78	3672.6	3742.74	3734.95	3737.74	3739.95
	472.78	2406.65	2349.83	1867.55	1868.76	2347.48	1868.7			1036.48	5436.83	5416.52	5392.04	5401.79	5406.77			472.78	1864.55	1830.15	1681.13	1681.81	1829.09	1681.5			1036.68	3634.71	3741.06	3733.34	3736.18	3738.23
	472.68	2344.44	2315.83	1863.37	1864.6	2313.48	1864.5			1036.38	5506.89	5411.11	5386.8	5396.69	5401.22			472.68	1853.6	1819.24	1679.59	1680.28	1818.18	1679.95			1036.58	3706.63	3739.32	3731.68	3734.55	3736.45
	472.58	2333.09	2283.41	1859.7	1860.95	2281.05	1860.81			1036.28	5433.87	5405.81	5381.67	5391.7	5395.77			472.58	1866.45	1808.79	1678.15	1678.85	1807.72	1678.51			1036.48	3683.27	3737.72	3730.14	3733.05	3734.81
	472.48	2371.13	2252.19	1856.09	1857.36	2249.83	1857.18			1036.18	5486.24	5400.43	5376.44	5386.62	5390.25			472.48	1877.48	1798.53	1676.55	1677.27	1797.46	1676.91			1036.38	3814.73	3736.08	3728.56	3731.51	3733.12
	472.38	2231.94	2221.78	1852.12	1853.41	2219.41	1853.19			1036.08	5382.88	5395.14	5371.29	5381.62	5384.81			472.38	1815.18	1788.51	1674.81	1675.54	1787.44	1675.16			1036.28	3732	3734.67	3727.2	3730.2	3731.67
	472.28	2273.29	2193.74	1849.32	1850.64	2191.37	1850.37			1035.98	5450.93	5389.73	5366.01	5376.49	5379.25			472.28	1718.75	1779.56	1673.75	1674.49	1778.47	1674.1			1036.18	3676.4	3733.12	3725.71	3728.75	3730.08
	472.18	2192.05	2166.55	1846.14	1847.48	2164.17	1847.18			1035.88	5490.76	5384.43	5360.82	5371.46	5373.79			472.18	1771.62	1772.05	1673.75	1674.5	1770.96	1674.09			1036.08	3747.42	3731.49	3724.13	3727.21	3728.41
	472.08	2169.77	2141.28	1843.64	1845.01	2138.89	1844.66			1035.78	5555.42	5379.21	5355.7	5366.5	5368.41			472.08	1749.71	1764.36	1673.16	1673.93	1763.26	1673.49			1035.98	3678.98	3729.98	3722.67	3725.79	3726.86
	471.98	2251.33	2117.42	1841.31	1842.7	2115.03	1842.31			1035.68	5520.96	5374.09	5350.68	5361.64	5363.13			471.98	1872.32	1757.31	1672.81	1673.59	1756.19	1673.13			1035.88	3694.77	3728.37	3721.09	3724.26	3725.2
	471.88	2230.63	2094.07	1838.25	1839.67	2091.66	1839.23			1035.58	5471.1	5368.95	5345.61	5356.74	5357.82			471.88	1809.26	1749.27	1671.09	1671.88	1748.15	1671.41			1035.78	3812.98	3726.79	3719.55	3722.77	3723.57
	471.78	2115.96	2072.09	1835.34	1836.79	2069.67	1836.31			1035.48	5376.87	5363.75	5340.49	5351.78	5352.45			471.78	1849.11	1742.32	1670.05	1670.86	1741.18	1670.36			1035.68	3799.62	3725.41	3718.21	3721.47	3722.14
	471.68	2105.91	2052.28	1833.41	1834.88	2049.85	1834.36			1035.38	5459.89	5358.44	5335.24	5346.71	5346.97			471.68	1755.81	1735.28	1668.55	1669.38	1734.14	1668.87			1035.58	3804.52	3724.02	3716.84	3720.16	3720.7
	471.58	2122.76	2033.71	1831.54	1833.04	2031.27	1832.48			1035.28	5322.9	5353.27	5330.11	5341.76	5341.62			471.58	1693.53	1729.65	1668.08	1668.93	1728.5	1668.39			1035.48	3799.78	3722.64	3715.49	3718.85	3719.27
	471.48	1956.86	2016.12	1829.51	1831.05	2013.66	1830.44			1035.18	5440.01	5347.92	5324.8	5336.63	5336.09			471.48	1808.88	1725.06	1668.3	1669.16	1723.9	1668.6			1035.38	3714.21	3721.26	3714.13	3717.55	3717.84
	471.38	2067.66	2001.05	1828.91	1830.47	1998.57	1829.82			1035.08	5425.43	5342.75	5319.66	5331.68	5330.73			471.38	1712.61	1719.55	1667.23	1668.11	1718.37	1667.53			1035.28	3669.63	3719.74	3712.63	3716.1	3716.27
	471.28	2147.05	1986.06	1827.34	1828.93	1983.57	1828.23			1034.98	5439.45	5337.58	5314.51	5326.72	5325.37			471.28	1669.57	1715.42	1667.23	1668.12	1714.23	1667.52			1035.18	3848.53	3718.15	3711.06	3714.58	3714.62
	471.18	2077.45	1971.39	1825.06	1826.69	1968.88	1825.94			1034.88	5285.17	5332.45	5309.38	5321.78	5320.04			471.18	1756.15	1712.1	1667.7	1668.62	1710.89	1667.99			1035.08	3646.1	3716.86	3709.79	3713.37	3713.29
	471.08	2005.44	1958.26	1823.37	1825.03	1955.73	1824.24			1034.78	5378.8	5327.12	5304.04	5316.65	5314.51			471.08	1769.72	1708.12	1667.22	1668.15	1706.9	1667.5			1034.98	3693.43	3715.24	3708.18	3711.82	3711.61
	470.98	1988.26	1946.66	1822.29	1823.98	1944.11	1823.15			1034.68	5523.25	5321.94	5298.85	5311.66	5309.12			470.98	1687.09	1704.27	1666.58	1667.53	1703.04	1666.86			1034.88	3714.52	3713.71	3706.66	3710.35	3710.02
	470.88	2033.63	1936.06	1821.35	1823.08	1933.48	1822.19			1034.58	5256.62	5316.97	5293.86	5306.88	5303.95			470.88	1798.85	1701.61	1666.85	1667.82	1700.36	1667.12			1034.78	3631.95	3712.22	3705.17	3708.92	3708.47
	470.78	2086.06	1925.86	1820.01	1821.77	1923.26	1820.84			1034.48	5289.89	5311.65	5288.51	5301.74	5298.42			470.78	1836.07	1697.96	1665.88	1666.87	1696.69	1666.15			1034.68	3700.7	3710.6	3703.55	3707.36	3706.79
	470.68	2004.33	1915.96	1818.2	1820	1913.34	1819.02			1034.38	5207.66	5306.4	5283.21	5296.67	5292.94			470.68	1751.4	1694.12	1664.48	1665.5	1692.84	1664.75			1034.58	3689.98	3709.1	3702.04	3705.91	3705.23
	470.58	1941.34	1907.47	1817.08	1818.93	1904.82	1817.89			1034.28	5265.4	5301.05	5277.8	5291.49	5287.37			470.58	1763.37	1691.43	1664.01	1665.05	1690.13	1664.28			1034.48	3811.71	3707.58	3700.52	3704.46	3703.65
	470.48	1927.21	1900.18	1816.5	1818.39	1897.49	1817.3			1034.18	5366.6	5295.8	5272.49	5286.4	5281.88			470.48	1687.11	1688.81	1663.41	1664.47	1687.49	1663.67			1034.38	3592.7	3706.28	3699.21	3703.21	3702.28
	470.38	1973.45	1893.61	1816.04	1817.97	1890.9	1816.83			1034.08	5331.73	5290.71	5267.32	5281.47	5276.55			470.38	1673.49	1687.22	1663.64	1664.73	1685.88	1663.9			1034.28	3711	3704.61	3697.53	3701.59	3700.55
	470.28	1906.96	1887.21	1815.18	1817.15	1884.46	1815.95			1033.98	5156.26	5285.58	5262.1	5276.51	5271.18			470.28	1665.73	1685.96	1664.04	1665.14	1684.6	1664.29			1034.18	3775.92	3703.15	3696.05	3700.19	3699.01
	470.18	1974.09	1881.89	1814.88	1816.9	1879.11	1815.64			1033.88	5184.65	5280.23	5256.66	5271.31	5265.58			470.18	1721.78	1684.95	1664.52	1665.65	1683.57	1664.77			1034.08	3778.51	3701.8	3694.69	3698.89	3697.6
	470.08	1916.98	1876.47	1814	1816.07	1873.65	1814.75			1033.78	5288.85	5274.94	5251.26	5266.17	5260.03			470.08	1752.45	1683.47	1664.38	1665.54	1682.06	1664.62			1033.98	3639.62	3700.46	3693.33	3697.6	3696.19
	469.98	1932.03	1871.98	1813.6	1815.73	1869.12	1814.35			1033.68	5433.91	5269.81	5246.01	5261.19	5254.64			469.98	1753.29	1681.78	1663.9	1665.09	1680.35	1664.14			1033.88	3721.23	3698.89	3691.74	3696.08	3694.55
	469.88	1887.27	1867.76	1813.08	1815.25	1864.85	1813.81			1033.58	5097.96	5264.9	5240.97	5256.42	5249.45			469.88	1688.1	1680.2	1663.4	1664.62	1678.74	1663.64			1033.78	3772.25	3697.47	3690.29	3694.71	3693.05
	469.78	1873.08	1864.28	1812.93	1815.17	1861.32	1813.65			1033.48	5259.52	5259.54	5235.47	5251.2	5243.81			469.78	1850.64	1679.46	1663.63	1664.88	1677.96	1663.86			1033.68	3615.28	3696.14	3688.93	3693.42	3691.64
	469.68	1924.26	1861.25	1812.91	1815.2	1858.24	1813.62			1033.38	5228.8	5254.42	5230.21	5246.22	5238.41			469.68	1748.86	1677	1662.05	1663.33	1675.48	1662.28			1033.58	3716.41	3694.55	3687.3	3691.88	3689.97
	469.58	1883.07	1858.08	1812.44	1814.8	1855.02	1813.14			1033.28	5129.69	5249.28	5224.9	5241.21	5232.98			469.58	1784.46	1675.75	1661.58	1662.9	1674.2	1661.81			1033.48	3679.99	3693.13	3685.85	3690.51	3688.48
	469.48	1940.94	1855.54	1812.33	1814.76	1852.42	1813.02			1033.18	5082.57	5244.02	5219.47	5236.08	5227.42			469.48	1650.89	1674.19	1660.71	1662.07	1672.6	1660.94			1033.38	3740.7	3691.66	3684.34	3689.08	3686.92
	469.38	1836.75	1852.73	1811.71	1814.21	1849.55	1812.4			1033.08	5113.99	5238.72	5213.98	5230.9	5221.8			469.38	1777.07	1674.17	1661.32	1662.72	1672.54	1661.54			1033.28	3608.57	3690.3	3682.94	3687.76	3685.47
	469.28	1848.78	1851.05	1812	1814.57	1847.8	1812.67			1032.98	5054.9	5233.48	5208.55	5225.78	5216.24			469.28	1775.63	1672.83	1660.53	1661.98	1671.16	1660.75			1033.18	3649.82	3688.72	3681.31	3686.23	3683.81
	469.18	1855.25	1849.46	1812.18	1814.84	1846.14	1812.84			1032.88	5215.73	5228.17	5203.03	5220.6	5210.6			469.18	1702.53	1671.55	1659.75	1661.24	1669.84	1659.97			1033.08	3646.81	3687.22	3679.76	3684.76	3682.22
	469.08	1914	1848	1812.3	1815.05	1844.59	1812.96			1032.78	5278.76	5223.11	5197.75	5215.66	5205.2			469.08	1758.27	1671.13	1659.77	1661.32	1669.37	1659.99			1032.98	3586.08	3685.72	3678.2	3683.3	3680.62
	468.98	1848.87	1846.19	1811.92	1814.77	1842.7	1812.57			1032.68	5252.66	5218.15	5192.56	5210.82	5199.9			468.98	1696.26	1670.14	1659.18	1660.77	1668.33	1659.39			1032.88	3681.1	3684.12	3676.55	3681.74	3678.93
	468.88	1883.68	1845.09	1812.1	1815.05	1841.5	1812.74			1032.58	5112.27	5213.19	5187.35	5205.96	5194.57			468.88	1670.29	1669.88	1659.26	1660.92	1668.01	1659.47			1032.78	3640.4	3682.69	3675.06	3680.35	3677.4
	468.78	1784.07	1843.82	1811.98	1815.04	1840.12	1812.61			1032.48	5228.4	5208.04	5181.94	5200.92	5189.06			468.78	1764.46	1669.95	1659.64	1661.36	1668.02	1659.85			1032.68	3672.62	3681.19	3673.5	3678.89	3675.8
	468.68	1815.57	1843.53	1812.72	1815.91	1839.72	1813.34			1032.38	5138.88	5203.08	5176.71	5196.07	5183.72			468.68	1749.72	1669.01	1658.97	1660.76	1667.02	1659.18			1032.58	3676.48	3679.76	3672	3677.49	3674.27
	468.58	1730.88	1843.08	1813.2	1816.52	1839.14	1813.81			1032.28	5094.18	5198.01	5171.35	5191.11	5178.26			468.58	1809.79	1668.27	1658.46	1660.33	1666.2	1658.66			1032.48	3626.99	3678.34	3670.5	3676.11	3672.74
	468.48	1761.08	1843.47	1814.41	1817.88	1839.39	1815.02			1032.18	5167.04	5192.9	5165.95	5186.1	5172.75			468.48	1672.9	1666.88	1657.28	1659.22	1664.73	1657.47			1032.38	3673.97	3676.84	3668.93	3674.64	3671.13
	468.38	1814.63	1843.7	1815.37	1819	1839.47	1815.97			1032.08	5146.52	5187.92	5160.65	5181.22	5167.35			468.38	1668.23	1667.03	1657.6	1659.64	1664.8	1657.8			1032.28	3726.67	3675.43	3667.44	3673.26	3669.61
	468.28	1948.49	1843.55	1815.88	1819.68	1839.16	1816.47			1031.98	5116.2	5182.93	5155.33	5176.33	5161.93			468.28	1722.55	1667.27	1657.98	1660.12	1664.94	1658.18			1032.18	3594.14	3674.11	3666.04	3671.98	3668.17
	468.18	1807.97	1842.33	1815.23	1819.22	1837.74	1815.81			1031.88	5053.83	5177.93	5149.98	5171.42	5156.48			468.18	1716.14	1666.93	1657.77	1660.01	1664.5	1657.96			1032.08	3635.26	3672.58	3664.42	3670.48	3666.52
	468.08	1803.42	1842.39	1815.79	1820	1837.6	1816.37			1031.78	5055.41	5172.85	5144.54	5166.44	5150.96			468.08	1728.54	1666.69	1657.62	1659.98	1664.14	1657.8			1031.98	3562.29	3671.12	3662.87	3669.05	3664.94
	467.98	1835.01	1842.56	1816.4	1820.84	1837.55	1816.97			1031.68	5125.1	5167.81	5139.12	5161.49	5145.44			467.98	1683.17	1666.34	1657.33	1659.82	1663.66	1657.51			1031.88	3641.1	3669.55	3661.2	3667.51	3663.24
	467.88	1851.28	1842.53	1816.74	1821.44	1837.27	1817.3			1031.58	5008.01	5162.89	5133.8	5156.66	5140.03			467.88	1703.17	1666.51	1657.54	1660.18	1663.69	1657.72			1031.78	3656.33	3668.12	3659.67	3666.11	3661.68
	467.78	1815.26	1842.43	1816.94	1821.92	1836.89	1817.49			1031.48	5054.43	5157.83	5128.33	5151.69	5134.47			467.78	1799.44	1666.48	1657.53	1660.33	1663.51	1657.71			1031.68	3615.56	3666.72	3658.16	3664.74	3660.14
	467.68	1885.7	1842.71	1817.45	1822.75	1836.86	1818			1031.38	5057.44	5152.86	5122.93	5146.8	5128.98			467.68	1631.45	1665.42	1656.45	1659.42	1662.27	1656.63			1031.58	3724.71	3665.26	3656.59	3663.31	3658.54
	467.58	1908.37	1842.44	1817.36	1823	1836.26	1817.9			1031.28	4988.32	5147.92	5117.53	5141.95	5123.51			467.58	1609.16	1666.23	1657.23	1660.39	1662.89	1657.41			1031.48	3605.99	3663.99	3655.2	3662.07	3657.13
	467.48	1889.75	1842.04	1817.07	1823.09	1835.48	1817.61			1031.18	4984.47	5142.91	5112.06	5137.03	5117.94			467.48	1726.02	1667.33	1658.26	1661.64	1663.78	1658.44			1031.38	3695.64	3662.53	3653.62	3660.63	3655.52
	467.38	1875.08	1841.86	1816.94	1823.38	1834.88	1817.47			1031.08	5034.08	5137.93	5106.58	5132.12	5112.39			467.38	1646.77	1667.17	1658.01	1661.62	1663.39	1658.18			1031.28	3584.26	3661.23	3652.19	3659.36	3654.06
	467.28	1897.24	1841.87	1816.93	1823.84	1834.44	1817.46			1030.98	4975.45	5133.05	5101.18	5127.32	5106.91			467.28	1715.03	1667.92	1658.63	1662.51	1663.88	1658.81			1031.18	3629.14	3659.75	3650.58	3657.9	3652.42
	467.18	1895.11	1841.75	1816.74	1824.15	1833.82	1817.26			1030.88	4971.56	5128.11	5095.71	5122.46	5101.36			467.18	1611.26	1667.95	1658.51	1662.66	1663.63	1658.68			1031.08	3635.85	3658.35	3649.04	3656.53	3650.86
	467.08	1821.41	1841.72	1816.56	1824.53	1833.24	1817.07			1030.78	5169.92	5123.2	5090.23	5117.62	5095.81			467.08	1678.85	1669.17	1659.53	1664.01	1664.53	1659.7			1030.98	3581.97	3656.97	3647.52	3655.18	3649.31
	466.98	1781.42	1842.4	1817.02	1825.6	1833.31	1817.52			1030.68	5003.72	5118.6	5085.04	5113.1	5090.54			466.98	1715.19	1669.68	1659.82	1664.63	1664.7	1659.98			1030.88	3665.58	3655.52	3645.91	3653.75	3647.68
	466.88	1917.66	1843.51	1817.83	1827.09	1833.75	1818.32			1030.58	5046.03	5113.79	5079.63	5108.37	5085.06			466.88	1742.44	1669.83	1659.7	1664.9	1664.47	1659.86			1030.78	3606.31	3654.21	3644.44	3652.46	3646.19
	466.78	1933.29	1843.52	1817.46	1827.46	1833.03	1817.95			1030.48	5030.75	5109.08	5074.29	5103.73	5079.64			466.78	1751.3	1669.72	1659.28	1664.89	1663.95	1659.44			1030.68	3712.07	3652.81	3642.88	3651.09	3644.6
	466.68	1895.02	1843.48	1816.95	1827.76	1832.18	1817.44			1030.38	4975.19	5104.39	5068.93	5099.1	5074.21			466.68	1704.93	1669.54	1658.76	1664.82	1663.32	1658.91			1030.58	3655.22	3651.6	3641.49	3649.9	3643.19
	466.58	1779.4	1843.85	1816.78	1828.47	1831.67	1817.26			1030.28	5036.88	5099.65	5063.5	5094.44	5068.71			466.58	1741.46	1669.92	1658.74	1665.3	1663.21	1658.9			1030.48	3637.04	3650.3	3640.02	3648.62	3641.69
	466.48	1927.08	1845.31	1817.6	1830.25	1832.18	1818.08			1030.18	5067.16	5095.04	5058.16	5089.89	5063.31			466.48	1676.26	1669.94	1658.32	1665.42	1662.69	1658.48			1030.38	3674.72	3648.98	3638.51	3647.33	3640.17
	466.38	1791.12	1845.6	1817.15	1830.85	1831.42	1817.62			1030.08	4940.76	5090.51	5052.87	5085.43	5057.95			466.38	1723.44	1670.73	1658.62	1666.3	1662.9	1658.77			1030.28	3676.23	3647.74	3637.07	3646.1	3638.7
	466.28	1840.16	1847.16	1817.88	1832.71	1831.85	1818.34			1029.98	4983.69	5085.85	5047.42	5080.83	5052.43			466.28	1757.96	1671.06	1658.4	1666.72	1662.59	1658.55			1030.18	3639.7	3646.51	3635.64	3644.9	3637.25
	466.18	1856.49	1848.4	1818.18	1834.25	1831.87	1818.64			1029.88	5008.45	5081.28	5042.03	5076.33	5046.98			466.18	1685.23	1671.05	1657.79	1666.8	1661.89	1657.94			1030.08	3545.01	3645.23	3634.14	3643.64	3635.74
	466.08	1898.28	1849.62	1818.35	1835.75	1831.76	1818.81			1029.78	4896.75	5076.8	5036.68	5071.91	5041.57			466.08	1659.11	1671.91	1657.98	1667.74	1662	1658.13			1029.98	3573	3643.8	3632.49	3642.23	3634.07
	465.98	1811.77	1850.59	1818.15	1836.99	1831.3	1818.61			1029.68	4923.08	5072.21	5031.19	5067.38	5036.02			465.98	1686.25	1673.12	1658.47	1669.03	1662.41	1658.62			1029.88	3653.84	3642.43	3630.89	3640.88	3632.45
	465.88	1994.44	1852.42	1818.71	1839.09	1831.59	1819.16			1029.58	4905	5067.7	5025.74	5062.93	5030.51			465.88	1638.4	1674.1	1658.66	1670.09	1662.52	1658.81			1029.78	3611.93	3641.21	3629.43	3639.68	3630.96
	465.78	1744.6	1852.8	1817.69	1839.73	1830.31	1818.13			1029.48	4981.8	5063.22	5020.27	5058.51	5024.98			465.78	1700.54	1675.67	1659.39	1671.75	1663.17	1659.53			1029.68	3583.91	3639.93	3627.9	3638.42	3629.41
	465.68	1824.16	1855.46	1818.82	1842.64	1831.2	1819.26			1029.38	4978.27	5058.9	5014.92	5054.25	5019.57			465.68	1686.21	1676.64	1659.43	1672.79	1663.14	1659.57			1029.58	3669.6	3638.62	3626.33	3637.13	3627.82
	465.58	1852.08	1857.57	1819.27	1844.99	1831.42	1819.71			1029.28	4835.69	5054.62	5009.57	5050.03	5014.16			465.58	1734.82	1677.83	1659.63	1674.06	1663.27	1659.77			1029.48	3644.65	3637.47	3624.9	3636	3626.38
	465.48	1878.15	1859.57	1819.49	1847.23	1831.4	1819.92			1029.18	4978.74	5050.22	5004.03	5045.68	5008.57			465.48	1810.51	1678.56	1659.29	1674.85	1662.86	1659.43			1029.38	3641.27	3636.3	3623.44	3634.84	3624.89
	465.38	1877.89	1861.49	1819.48	1849.38	1831.17	1819.9			1029.08	4908.67	5046.06	4998.69	5041.58	5003.18			465.38	1794.12	1678.52	1658.11	1674.88	1661.61	1658.25			1029.28	3541.28	3635.13	3621.97	3633.69	3623.4
	465.28	1854.11	1863.54	1819.47	1851.65	1830.94	1819.89			1028.98	5017.11	5041.88	4993.27	5037.45	4997.7			465.28	1738.82	1678.71	1657.1	1675.15	1660.53	1657.23			1029.18	3640.72	3633.81	3620.33	3632.39	3621.75
	465.18	1963.19	1865.94	1819.67	1854.27	1830.93	1820.09			1028.88	5034.35	5037.91	4988	5033.54	4992.38			465.18	1683.32	1679.59	1656.69	1676.09	1660.06	1656.82			1029.08	3678.47	3632.67	3618.86	3631.27	3620.27
	465.08	1844.18	1867.52	1818.93	1856.06	1829.98	1819.34			1028.78	4919.31	5034.04	4982.77	5029.72	4987.09			465.08	1693.08	1681.16	1656.89	1677.72	1660.2	1657.02			1028.98	3630.42	3631.62	3617.47	3630.24	3618.85
	464.98	1875.74	1870.27	1819.21	1859.02	1830.06	1819.61			1028.68	5004.04	5030.08	4977.38	5025.81	4981.65			464.98	1663.94	1682.7	1656.99	1679.32	1660.23	1657.12			1028.88	3551.63	3630.5	3615.99	3629.14	3617.36
	464.88	1914.95	1872.89	1819.22	1861.83	1829.87	1819.62			1028.58	4923.89	5026.32	4972.12	5022.1	4976.34			464.88	1736.58	1684.64	1657.41	1681.32	1660.6	1657.54			1028.78	3446.54	3629.27	3614.38	3627.92	3615.73
	464.78	1827.72	1875.29	1818.88	1864.43	1829.35	1819.28			1028.48	4980.33	5022.54	4966.75	5018.36	4970.92			464.78	1654.95	1685.84	1657.03	1682.58	1660.16	1657.16			1028.68	3570.94	3627.89	3612.6	3626.55	3613.93
	464.68	1908.86	1878.58	1819.31	1867.91	1829.58	1819.7			1028.38	4904.91	5018.92	4961.47	5014.79	4965.59			464.68	1594.63	1688.02	1657.55	1684.82	1660.62	1657.68			1028.58	3653.73	3626.74	3611.03	3625.42	3612.35
	464.58	1818.33	1881.29	1819.03	1870.81	1829.13	1819.42			1028.28	4856.3	5015.28	4956.09	5011.21	4960.17			464.58	1636.48	1690.95	1658.75	1687.81	1661.77	1658.88			1028.48	3695.5	3625.75	3609.6	3624.44	3610.9
	464.48	1881.14	1884.9	1819.54	1874.6	1829.46	1819.92			1028.18	4966.83	5011.69	4950.65	5007.65	4954.68			464.48	1724.39	1693.49	1659.5	1690.4	1662.47	1659.62			1028.38	3642.82	3624.85	3608.24	3623.56	3609.53
	464.38	1887.62	1888.09	1819.5	1877.96	1829.25	1819.88			1028.08	4935.49	5008.35	4945.37	5004.36	4949.36			464.38	1776.98	1695.12	1659.28	1692.08	1662.19	1659.4			1028.28	3716.39	3623.89	3606.8	3622.62	3608.07
	464.28	1878.58	1891.31	1819.41	1881.36	1828.99	1819.79			1027.98	4772.91	5005.08	4940.06	5001.14	4944			464.28	1750.55	1696.22	1658.47	1693.23	1661.33	1658.59			1028.18	3629.99	3623.08	3605.49	3621.82	3606.74
	464.18	1998.52	1894.71	1819.4	1884.92	1828.82	1819.77			1027.88	4880.03	5001.7	4934.53	4997.81	4938.43			464.18	1833.51	1697.65	1657.94	1694.72	1660.76	1658.06			1028.08	3696.05	3622.16	3604.03	3620.92	3605.27
	464.08	1946.99	1897.15	1818.34	1887.52	1827.6	1818.71			1027.78	4910.39	4998.6	4929.15	4994.75	4933.01			464.08	1678.56	1698.21	1656.49	1695.32	1659.25	1656.61			1027.98	3567.92	3621.38	3602.68	3620.15	3603.91
	463.98	1929.46	1900.09	1817.73	1890.62	1826.83	1818.09			1027.68	4874.17	4995.68	4923.83	4991.87	4927.64			463.98	1734.01	1700.5	1656.74	1697.66	1659.46	1656.86			1027.88	3565.16	3620.41	3601.12	3619.19	3602.34
	463.88	1901.39	1903.24	1817.26	1893.92	1826.21	1817.62			1027.58	4917.45	4992.86	4918.46	4989.09	4922.23			463.88	1761.36	1702.22	1656.38	1699.42	1659.06	1656.5			1027.78	3561.71	3619.47	3599.56	3618.27	3600.76
	463.78	1852.36	1906.66	1817.03	1897.5	1825.83	1817.39			1027.48	4971.55	4990.25	4913.16	4986.53	4916.88			463.78	1579.16	1703.64	1655.71	1700.89	1658.34	1655.83			1027.68	3576.27	3618.57	3598	3617.38	3599.19
	463.68	1979.35	1910.54	1817.22	1901.52	1825.88	1817.58			1027.38	4812.55	4987.89	4907.94	4984.21	4911.62			463.68	1742.7	1707.1	1657.06	1704.4	1659.65	1657.18			1027.58	3612.17	3617.73	3596.46	3616.55	3597.64
	463.58	2006.32	1913.32	1816.31	1904.44	1824.83	1816.66			1027.28	4933.34	4985.49	4902.51	4981.84	4906.15			463.58	1779.11	1708.76	1656.61	1706.1	1659.15	1656.72			1027.48	3668.08	3616.99	3594.99	3615.83	3596.15
	463.48	1926.01	1915.84	1815.16	1907.11	1823.55	1815.51			1027.18	4953.08	4983.45	4897.25	4979.84	4900.85			463.48	1786.74	1710	1655.75	1707.39	1658.25	1655.86			1027.38	3629.73	3616.39	3593.61	3615.24	3594.76
	463.38	1818.44	1919.03	1814.7	1910.43	1822.95	1815.05			1027.08	4943.57	4981.65	4892.03	4978.08	4895.59			463.38	1650.63	1711.13	1654.79	1708.56	1657.25	1654.9			1027.28	3448.46	3615.77	3592.17	3614.64	3593.31
	463.28	1880.77	1923.09	1815.17	1914.63	1823.29	1815.51			1026.98	4982.42	4980.06	4886.8	4976.53	4890.32			463.28	1748.01	1713.74	1655.33	1711.2	1657.76	1655.44			1027.18	3555.42	3614.9	3590.43	3613.78	3591.55
	463.18	1962.52	1926.54	1815.1	1918.21	1823.09	1815.44			1026.88	5008.2	4978.77	4881.63	4975.28	4885.12			463.18	1695.61	1715.22	1654.8	1712.73	1657.19	1654.91			1027.08	3643.65	3614.27	3588.87	3613.16	3589.98
	463.08	1878.09	1929.18	1814.32	1920.98	1822.18	1814.66			1026.78	4924.1	4977.78	4876.51	4974.33	4879.96			463.08	1725.82	1717.23	1654.85	1714.77	1657.2	1654.96			1026.98	3612.45	3613.84	3587.46	3612.74	3588.56
	462.98	1912.7	1932.43	1814.27	1924.36	1822.01	1814.6			1026.68	4899.46	4976.96	4871.27	4973.55	4874.69			462.98	1730.33	1718.84	1654.56	1716.41	1656.87	1654.67			1026.88	3639.57	3613.43	3586.01	3612.34	3587.09
	462.88	1966.02	1935.24	1813.91	1927.29	1821.54	1814.24			1026.58	4838.83	4976.44	4866.01	4973.06	4869.39			462.88	1608.06	1720.31	1654.21	1717.92	1656.49	1654.32			1026.78	3630.2	3613.12	3584.6	3612.05	3585.67
	462.78	1897.03	1937.42	1813.09	1929.59	1820.6	1813.42			1026.48	4990.72	4976.16	4860.67	4972.82	4864.02			462.78	1660.4	1723.05	1655.23	1720.7	1657.47	1655.33			1026.68	3587.5	3612.88	3583.17	3611.82	3584.24
	462.68	2014.36	1940	1812.86	1932.29	1820.26	1813.19			1026.38	4986.05	4976.47	4855.55	4973.16	4858.86			462.68	1649.96	1725.1	1655.67	1722.79	1657.88	1655.78			1026.58	3581.72	3612.65	3581.68	3611.6	3582.73
	462.58	1805.2	1941.35	1811.62	1933.75	1818.9	1811.93			1026.28	4885.91	4977.19	4850.43	4973.92	4853.71			462.58	1723.53	1727.16	1656.23	1724.88	1658.41	1656.34			1026.48	3664.01	3612.5	3580.18	3611.45	3581.22
	462.48	1984.6	1944.27	1812.17	1936.77	1819.34	1812.49			1026.18	5039.98	4978.23	4845.18	4974.99	4848.42			462.48	1770.54	1728.28	1655.98	1726.03	1658.12	1656.09			1026.38	3646.04	3612.58	3578.82	3611.55	3579.85
	462.38	1897.82	1945.37	1811.17	1937.99	1818.24	1811.49			1026.08	4864.44	4980	4840.15	4976.79	4843.36			462.38	1761.82	1728.72	1655.21	1726.51	1657.32	1655.31			1026.28	3685.84	3612.73	3577.43	3611.71	3578.45
	462.28	1929.4	1946.94	1810.92	1939.67	1817.88	1811.23			1025.98	4973.31	4982.08	4834.88	4978.9	4838.06			462.28	1799.45	1729.09	1654.52	1726.91	1656.6	1654.62			1026.18	3659.65	3613.07	3576.12	3612.06	3577.13
	462.18	1885.81	1947.94	1810.39	1940.77	1817.26	1810.7			1025.88	5072.16	4984.96	4829.77	4981.81	4832.92			462.18	1784.94	1728.87	1653.41	1726.72	1655.45	1653.51			1026.08	3661.25	3613.49	3574.76	3612.49	3575.76
	462.08	2071.4	1949	1810.24	1941.93	1817	1810.54			1025.78	4956.87	4988.71	4824.81	4985.6	4827.92			462.08	1700.4	1728.62	1652.44	1726.5	1654.46	1652.54			1025.98	3725.13	3614.06	3573.4	3613.07	3574.39
	461.98	1935.91	1948.12	1808.47	1941.15	1815.14	1808.78			1025.68	5021.39	4993.18	4819.69	4990.1	4822.77			461.98	1775.38	1729.12	1652.41	1727.03	1654.4	1652.51			1025.88	3615.39	3614.89	3572.16	3613.91	3573.14
	461.88	1890.87	1948.06	1807.87	1941.19	1814.43	1808.17			1025.58	5078.92	4998.8	4814.67	4995.75	4817.72			461.88	1715.1	1728.59	1651.54	1726.54	1653.5	1651.64			1025.78	3692.69	3615.73	3570.73	3614.76	3571.7
	461.78	1879.77	1948.04	1807.64	1941.27	1814.12	1807.94			1025.48	5034.96	5005.78	4809.74	5002.76	4812.76			461.78	1689.62	1728.53	1651.33	1726.5	1653.26	1651.43			1025.68	3574.49	3616.91	3569.43	3615.95	3570.39
	461.68	1953.18	1947.77	1807.52	1941.09	1813.9	1807.81			1025.38	5011.27	5014.35	4804.75	5011.36	4807.74			461.68	1740.96	1728.56	1651.41	1726.56	1653.31	1651.5			1025.58	3610.69	3618.15	3567.94	3617.2	3568.89
	461.58	2025.42	1946.52	1806.76	1939.93	1813.05	1807.05			1025.28	5130.81	5025.02	4799.73	5022.06	4802.69			461.58	1735.37	1727.82	1650.91	1725.85	1652.79	1651			1025.48	3744.46	3619.76	3566.51	3618.82	3567.46
	461.48	2062.99	1944.29	1805.36	1937.79	1811.56	1805.65			1025.18	5216.71	5038.72	4794.89	5035.78	4797.82			461.48	1727.59	1726.94	1650.47	1724.99	1652.32	1650.56			1025.38	3779.67	3622	3565.31	3621.07	3566.25
	461.38	1898.49	1941.38	1803.62	1934.97	1809.74	1803.91			1025.08	5326.93	5056.41	4790.17	5053.51	4793.08			461.38	1701.53	1725.95	1650.11	1724.04	1651.93	1650.2			1025.28	3692.21	3624.79	3564.18	3623.87	3565.1
	461.28	1960.62	1939.56	1803.3	1933.24	1809.33	1803.58			1024.98	5421.23	5079.5	4785.61	5076.62	4788.49			461.28	1658.56	1725.07	1650.04	1723.18	1651.84	1650.13			1025.18	3657.47	3628.1	3562.89	3627.19	3563.8
	461.18	1888.75	1936.9	1802.43	1930.66	1808.39	1802.71			1024.88	5398.6	5109.91	4781.19	5107.06	4784.04			461.18	1671	1724.49	1650.44	1722.62	1652.22	1650.53			1025.08	3697.54	3632.23	3561.55	3631.32	3562.45
	461.08	1910.43	1934.55	1802.18	1928.4	1808.06	1802.46			1024.78	5431.61	5150.08	4776.75	5147.26	4779.56			461.08	1702.81	1723.61	1650.71	1721.77	1652.46	1650.8			1024.98	3664.9	3637.59	3560.28	3636.69	3561.17
	460.98	1993.26	1931.74	1801.74	1925.67	1807.54	1802.02			1024.68	5679.36	5203.52	4772.35	5200.73	4775.14			460.98	1710.83	1722.23	1650.63	1720.41	1652.36	1650.72			1024.88	3757.28	3644.45	3558.95	3643.57	3559.84
	460.88	1894.33	1927.96	1800.58	1921.97	1806.3	1800.86			1024.58	5834.78	5275.06	4768.3	5272.3	4771.07			460.88	1830.7	1720.61	1650.46	1718.82	1652.17	1650.55			1024.78	3755.33	3653.57	3557.79	3652.69	3558.67
	460.78	2070.16	1924.8	1800.27	1918.88	1805.91	1800.54			1024.48	5690.32	5369.94	4764.48	5367.2	4767.22			460.78	1752.64	1717.53	1648.96	1715.76	1650.64	1649.05			1024.68	3834.76	3665.47	3556.62	3664.6	3557.49
	460.68	1928.13	1919.89	1798.42	1914.06	1803.99	1798.69			1024.38	6056.44	5494.56	4760.46	5491.85	4763.17			460.68	1564.93	1715.17	1648.3	1713.43	1649.96	1648.39			1024.58	3736.26	3681.2	3555.59	3680.34	3556.45
	460.58	1913.65	1916.02	1797.8	1910.26	1803.29	1798.07			1024.28	6157.6	5657.56	4756.95	5654.87	4759.64			460.58	1770.43	1714.8	1649.73	1713.08	1651.37	1649.82			1024.48	3784.45	3701.54	3554.39	3700.69	3555.24
	460.48	1834.03	1912.12	1797.29	1906.43	1802.71	1797.56			1024.18	6252.76	5867.56	4753.58	5864.89	4756.24			460.48	1629.86	1712.07	1648.88	1710.36	1650.5	1648.97			1024.38	3757.37	3728.11	3553.28	3727.26	3554.12
	460.38	1828.61	1908.76	1797.47	1903.14	1802.83	1797.74			1024.08	6647.03	6134.64	4750.35	6132	4752.99			460.38	1654.71	1710.81	1649.6	1709.13	1651.19	1649.68			1024.28	3934.84	3762.39	3552.12	3761.55	3552.96
	460.28	1875.43	1905.33	1797.7	1899.79	1802.99	1797.96			1023.98	6953.84	6468.57	4747.67	6465.96	4750.29			460.28	1731.59	1709.22	1650.04	1707.56	1651.62	1650.13			1024.18	3918.05	3806.6	3551.26	3805.77	3552.09
	460.18	1909.85	1901.41	1797.53	1895.94	1802.74	1797.79			1023.88	7306.67	6879.08	4745.42	6876.49	4748.01			460.18	1616.37	1706.72	1649.63	1705.08	1651.19	1649.72			1024.08	4036.48	3862.54	3550.38	3861.72	3551.2
	460.08	1975.04	1897.12	1797.05	1891.72	1802.2	1797.31			1023.78	7705.42	7374.44	4743.66	7371.88	4746.23			460.08	1703.58	1705.47	1650.5	1703.85	1652.04	1650.59			1023.98	4056.96	3932.52	3549.7	3931.71	3550.51
	459.98	1926.21	1892.22	1796.01	1886.88	1801.09	1796.26			1023.68	8111.66	7960.98	4742.45	7958.44	4744.99			459.98	1650.47	1703.22	1650.41	1701.62	1651.93	1650.49			1023.88	4062.87	4018.69	3549.05	4017.88	3549.86
	459.88	1851.26	1887.7	1795.38	1882.43	1800.4	1795.63			1023.58	8912.21	8640.35	4741.81	8637.83	4744.33			459.88	1697.7	1701.55	1650.91	1699.97	1652.41	1650.99			1023.78	4226.93	4123.14	3548.42	4122.34	3549.22
	459.78	1854.56	1883.82	1795.39	1878.61	1800.35	1795.64			1023.48	9633.6	9411.7	4742.27	9409.2	4744.77			459.78	1678.35	1699.36	1650.89	1697.8	1652.37	1650.97			1023.68	4371.15	4248.09	3548.06	4247.3	3548.85
	459.68	1799.2	1879.92	1795.38	1874.77	1800.28	1795.63			1023.38	9931.02	10266.2	4743.73	10263.7	4746.2			459.68	1843.76	1697.38	1651.08	1695.84	1652.54	1651.16			1023.58	4491.61	4394.7	3547.94	4393.92	3548.72
	459.58	1836.19	1876.52	1795.85	1871.44	1800.68	1796.09			1023.28	10928.2	11189.7	4745.59	11187.2	4748.05			459.58	1822.38	1693.58	1649.44	1692.06	1650.88	1649.52			1023.48	4515.92	4563.76	3548.03	4562.98	3548.8
	459.48	1872.39	1872.85	1796	1867.83	1800.77	1796.24			1023.18	11798.7	12162.8	4748.83	12160.4	4751.27			459.48	1699.91	1690.02	1648.01	1688.52	1649.44	1648.09			1023.38	4786.26	4754.6	3548.16	4753.83	3548.93
	459.38	1817.88	1868.93	1795.83	1863.97	1800.55	1796.08			1023.08	12783.6	13156.6	4753.27	13154.2	4755.68			459.38	1668.34	1687.84	1647.93	1686.35	1649.34	1648.02			1023.28	4845.83	4966.32	3548.74	4965.56	3549.5
	459.28	1898.38	1865.54	1796.14	1860.64	1800.8	1796.38			1022.98	13574.8	14138.5	4759.07	14136.1	4761.46			459.28	1605.88	1686.05	1648.21	1684.58	1649.6	1648.29			1023.18	5195.96	5195.97	3549.42	5195.22	3550.18
	459.18	1778.24	1861.54	1795.76	1856.7	1800.36	1795.99			1022.88	14482.1	15067	4765.95	15064.6	4768.31			459.18	1595.7	1685	1649.18	1683.55	1650.55	1649.26			1023.08	5386.11	5439.65	3550.69	5438.9	3551.44
	459.08	1943.43	1858.68	1796.41	1853.89	1800.96	1796.64			1022.78	15266.9	15898.9	4774.07	15896.6	4776.42			459.08	1637.59	1684.13	1650.28	1682.69	1651.63	1650.35			1022.98	5600.55	5691.81	3552.27	5691.06	3553.02
	458.98	1842.38	1854.48	1795.63	1849.75	1800.13	1795.87			1022.68	16260.9	16588.9	4783.27	16586.6	4785.59			458.98	1595.28	1682.86	1650.92	1681.44	1652.26	1650.99			1022.88	5813.34	5945.2	3554.22	5944.47	3554.95
	458.88	1955.1	1851.27	1795.73	1846.59	1800.17	1795.96			1022.58	16663.2	17093.2	4793.83	17090.8	4796.13			458.88	1732.94	1682.13	1652.04	1680.73	1653.36	1652.11			1022.78	6170.02	6191.72	3556.52	6190.99	3557.25
	458.78	1821.34	1847.19	1794.84	1842.57	1799.23	1795.07			1022.48	17390.4	17376.3	4804.92	17374	4807.21			458.78	1659.75	1679.94	1651.63	1678.56	1652.94	1651.71			1022.68	6364.74	6422.35	3559.41	6421.63	3560.14
	458.68	1827.07	1844.38	1795.11	1839.82	1799.45	1795.34			1022.38	17676.7	17417.6	4817.01	17415.4	4819.28			458.68	1801.48	1678.63	1652.04	1677.27	1653.34	1652.12			1022.58	6651.41	6626.45	3562.63	6625.73	3563.35
	458.58	1911.33	1841.66	1795.34	1837.14	1799.62	1795.56			1022.28	17507.1	17214.5	4829.48	17212.2	4831.73			458.58	1652.44	1675.82	1650.88	1674.47	1652.16	1650.95			1022.48	6668.35	6794.17	3566.32	6793.46	3567.03
	458.48	1950.34	1838.33	1794.83	1833.87	1799.07	1795.05			1022.18	17304.1	16782.5	4841.69	16780.3	4843.92			458.48	1631.97	1674.73	1651.36	1673.39	1652.62	1651.44			1022.38	6854.21	6915.41	3570.04	6914.71	3570.74
	458.38	1919.22	1834.8	1793.98	1830.38	1798.17	1794.2			1022.08	16966.1	16154.6	4853.61	16152.4	4855.82			458.38	1672.78	1673.94	1652.08	1672.62	1653.33	1652.15			1022.28	6987.03	6983.07	3574.06	6982.37	3574.76
	458.28	1869.63	1831.65	1793.39	1827.29	1797.53	1793.61			1021.98	16058.2	15371.6	4865.05	15369.4	4867.23			458.28	1749.63	1672.78	1652.35	1671.48	1653.58	1652.42			1022.18	6965.96	6992.7	3578.3	6992.01	3578.99
	458.18	1836.31	1829.07	1793.23	1824.75	1797.32	1793.45			1021.88	15140.4	14479.1	4875.21	14477	4877.38			458.18	1708.72	1670.84	1651.77	1669.55	1652.98	1651.84			1022.08	6887.41	6943.66	3582.5	6942.98	3583.18
	458.08	1835.44	1826.9	1793.36	1822.63	1797.4	1793.58			1021.78	14130.2	13521.5	4884.09	13519.4	4886.25			458.08	1715	1669.43	1651.63	1668.15	1652.84	1651.7			1021.98	6968.23	6839.46	3586.55	6838.78	3587.24
	457.98	1857.99	1824.87	1793.49	1820.65	1797.49	1793.71			1021.68	13063.6	12539	4891.57	12536.8	4893.7			457.98	1709.25	1668.02	1651.43	1666.75	1652.62	1651.5			1021.88	6891.43	6687.5	3590.74	6686.82	3591.42
	457.88	1824.91	1822.77	1793.43	1818.6	1797.39	1793.65			1021.58	11539.6	11568.1	4897.56	11566	4899.67			457.88	1704.87	1666.74	1651.28	1665.49	1652.46	1651.35			1021.78	6599.18	6496.64	3594.79	6495.97	3595.46
	457.78	1870.4	1821.09	1793.66	1816.96	1797.57	1793.87			1021.48	10257.9	10636.3	4901.43	10634.2	4903.53			457.78	1750.62	1665.57	1651.18	1664.34	1652.35	1651.26			1021.68	6377.58	6276.56	3598.34	6275.89	3599.01
	457.68	1795.93	1819.13	1793.49	1815.05	1797.36	1793.7			1021.38	9496.27	9767.58	4903.53	9765.49	4905.62			457.68	1666.72	1663.97	1650.58	1662.75	1651.73	1650.65			1021.58	6112.24	6037.81	3601.52	6037.15	3602.17
	457.58	1827.87	1817.94	1793.97	1813.9	1797.8	1794.18			1021.28	8524.4	8977.64	4904.58	8975.57	4906.64			457.58	1730.85	1663.36	1650.9	1662.15	1652.04	1650.97			1021.48	5888.27	5789.58	3604.24	5788.93	3604.89
	457.48	1769.92	1816.59	1794.18	1812.6	1797.96	1794.38			1021.18	7854.13	8275.02	4904.28	8272.98	4906.33			457.48	1792.47	1662.1	1650.51	1660.9	1651.63	1650.58			1021.38	5538.35	5540.74	3606.58	5540.09	3607.23
	457.38	1782.98	1815.85	1794.89	1811.9	1798.63	1795.09			1021.08	7264.77	7664.47	4903.06	7662.44	4905.09			457.38	1746.83	1660.21	1649.43	1659.03	1650.54	1649.49			1021.28	5186.08	5298.15	3608.33	5297.51	3608.97
	457.28	1795.49	1815.11	1795.49	1811.2	1799.19	1795.7			1020.98	6956.72	7143.97	4901.02	7141.96	4903.03			457.28	1761.37	1658.88	1648.84	1657.71	1649.94	1648.91			1021.18	5126.63	5067.49	3609.48	5066.85	3610.12
										1020.88	6409.94	6709.4	4898.56	6707.4	4900.56			457.18	1631.89	1657.43	1648.09	1656.28	1649.18	1648.16			1021.08	4833.57	4853.92	3610.53	4853.29	3611.16
										1020.78	6111.95	6352.33	4895.35	6350.35	4897.33			457.08	1654.16	1657.48	1648.77	1656.33	1649.85	1648.84			1020.98	4520.3	4659.77	3611.09	4659.14	3611.71
										1020.68	5917.33	6063.62	4891.73	6061.66	4893.69			456.98	1649.21	1657.33	1649.21	1656.19	1650.28	1649.28			1020.88	4450.94	4486.88	3611.12	4486.26	3611.74
										1020.58	5661.54	5833.8	4887.84	5831.85	4889.8												1020.78	4251.27	4336.04	3611.03	4335.42	3611.64
										1020.48	5621.83	5652.65	4883.61	5650.71	4885.55												1020.68	4165.4	4206.45	3610.61	4205.84	3611.22
										1020.38	5410.44	5511.47	4879.33	5509.55	4881.25												1020.58	3992.88	4097.23	3610.04	4096.63	3610.64
										1020.28	5386.75	5401.73	4874.77	5399.82	4876.67												1020.48	3824.43	4006.32	3609.18	4005.72	3609.78
										1020.18	5275	5316.59	4870.17	5314.7	4872.06												1020.38	3819.53	3931.74	3608.04	3931.14	3608.64
										1020.08	5113.11	5250.22	4865.43	5248.34	4867.31												1020.28	3914.35	3871.45	3606.9	3870.86	3607.49
										1019.98	5085.7	5197.78	4860.48	5195.92	4862.34												1020.18	3845.03	3823.39	3605.92	3822.8	3606.5
										1019.88	5020.02	5155.87	4855.49	5154.02	4857.33												1020.08	3743.47	3785.23	3604.82	3784.64	3605.4
										1019.78	5018.81	5121.6	4850.41	5119.77	4852.25												1019.98	3779.39	3754.96	3603.55	3754.38	3604.13
										1019.68	4933.28	5092.99	4845.35	5091.17	4847.16												1019.88	3666.95	3731.2	3602.35	3730.63	3602.92
										1019.58	5021.27	5068.42	4840.17	5066.62	4841.97												1019.78	3734.57	3712.27	3600.96	3711.7	3601.53
										1019.48	4935.23	5047.03	4835.12	5045.24	4836.91												1019.68	3719.96	3697.3	3599.68	3696.74	3600.25
										1019.38	4821.79	5027.81	4829.96	5026.04	4831.73												1019.58	3677.88	3685.26	3598.38	3684.7	3598.94
										1019.28	4861.08	5010.19	4824.65	5008.43	4826.41												1019.48	3742.71	3675.35	3597.02	3674.79	3597.57
										1019.18	4911.4	4993.98	4819.4	4992.23	4821.15												1019.38	3663.17	3667.2	3595.76	3666.65	3596.31
										1019.08	4837.96	4978.95	4814.22	4977.22	4815.96												1019.28	3662.11	3660.15	3594.38	3659.6	3594.92
										1018.98	4799.97	4964.72	4808.96	4963	4810.68												1019.18	3668.58	3654.01	3592.99	3653.47	3593.53
										1018.88	4717.88	4951.21	4803.64	4949.5	4805.35												1019.08	3506.53	3648.59	3591.62	3648.05	3592.16
										1018.78	4835.07	4938.26	4798.23	4936.56	4799.92												1018.98	3641.28	3643.41	3589.97	3642.88	3590.51
										1018.68	4790.26	4926.04	4792.98	4924.36	4794.66												1018.88	3532.53	3638.88	3588.56	3638.34	3589.09
										1018.58	4736.23	4914.29	4787.67	4912.62	4789.34												1018.78	3601.51	3634.49	3586.97	3633.96	3587.49
										1018.48	4827.32	4902.93	4782.3	4901.27	4783.96												1018.68	3670.57	3630.48	3585.49	3629.95	3586.01
										1018.38	4690.63	4892.12	4777.06	4890.47	4778.71												1018.58	3639.15	3626.81	3584.13	3626.29	3584.65
										1018.28	4618.42	4881.5	4771.64	4879.87	4773.28												1018.48	3695.15	3623.27	3582.73	3622.76	3583.24
										1018.18	4671.38	4871.14	4766.13	4869.51	4767.76												1018.38	3676.27	3620	3581.41	3619.49	3581.93
										1018.08	4588.21	4861.17	4760.7	4859.55	4762.31												1018.28	3431.49	3616.84	3580.07	3616.33	3580.58
										1017.98	4723.27	4851.38	4755.16	4849.77	4756.76												1018.18	3514.23	3613.4	3578.32	3612.9	3578.83
										1017.88	4654.08	4842.04	4749.82	4840.46	4751.41												1018.08	3449.48	3610.22	3576.72	3609.72	3577.22
										1017.78	4687.11	4832.87	4744.39	4831.29	4745.96												1017.98	3588.99	3607.03	3575	3606.53	3575.5
										1017.68	4556.16	4823.97	4739.01	4822.4	4740.57												1017.88	3639.19	3604.18	3573.53	3603.68	3574.02
										1017.58	4659.83	4815.1	4733.45	4813.55	4735.01												1017.78	3676.4	3601.5	3572.14	3601.01	3572.63
										1017.48	4607.56	4806.57	4728.05	4805.03	4729.6												1017.68	3586.19	3598.96	3570.81	3598.48	3571.3
										1017.38	4505.31	4798.16	4722.59	4796.63	4724.12												1017.58	3541.98	3596.35	3569.34	3595.87	3569.82
										1017.28	4617.98	4789.78	4716.99	4788.26	4718.51												1017.48	3616.32	3593.74	3567.79	3593.26	3568.27
										1017.18	4685.51	4781.71	4711.55	4780.2	4713.06												1017.38	3540.58	3591.31	3566.37	3590.83	3566.85
										1017.08	4723.67	4773.88	4706.21	4772.38	4707.71												1017.28	3656.14	3588.82	3564.83	3588.34	3565.3
										1016.98	4609.6	4766.24	4700.94	4764.75	4702.43												1017.18	3517.01	3586.57	3563.48	3586.1	3563.95
										1016.88	4542.33	4758.58	4695.51	4757.1	4696.99												1017.08	3555.41	3584.15	3561.91	3583.68	3562.37
										1016.78	4690	4750.94	4690	4749.47	4691.47												1016.98	3487.7	3581.84	3560.39	3581.37	3560.86
																											1016.88	3510.53	3579.45	3558.77	3579	3559.23
																											1016.78	3642.79	3577.16	3557.19	3576.7	3557.65
																											1016.68	3601.98	3575.12	3555.84	3574.66	3556.29
																											1016.58	3427.4	3573.05	3554.41	3572.6	3554.86
																											1016.48	3559.71	3570.72	3552.7	3570.27	3553.14
																											1016.38	3605.98	3568.65	3551.21	3568.2	3551.65
																											1016.28	3627.19	3566.68	3549.8	3566.24	3550.24
																											1016.18	3538.73	3564.78	3548.43	3564.34	3548.87
																											1016.08	3587.12	3562.76	3546.92	3562.33	3547.35
																											1015.98	3610.25	3560.84	3545.48	3560.41	3545.92
																											1015.88	3658.62	3558.99	3544.09	3558.57	3544.52
																											1015.78	3574.98	3557.25	3542.79	3556.82	3543.21
																											1015.68	3626.12	3555.38	3541.34	3554.96	3541.76
																											1015.58	3458.01	3553.62	3539.98	3553.2	3540.4
																											1015.48	3530.13	3551.6	3538.34	3551.18	3538.76
																											1015.38	3411.49	3549.72	3536.83	3549.3	3537.24
																											1015.28	3535.12	3547.65	3535.12	3547.24	3535.53

## Sheet: Supplementary Figure 4.
	Supplementary Figure 4. EXAFS fitting curves
	Supplementary Figure 4a. k space EXAFS of Ru/ZnO/C					Supplementary Figure 4b.FT-EXAFS of Ru/ZnO/C					Supplementary Figure 4c.Inversed FT-EXAFS of Ru/ZnO/C catalyst					Supplementary Figure 4d.FT-EXAFS of Ru foil					Supplementary Figure 4e.FT-EXAFS of RuO2
	k(Å-1)	Ru/ZnO/C	Fitting			R(Å)	Ru/ZnO/C	Fitting			q(Å-1)	Ru/ZnO/C	Fitting			R(Å)	Ru foil	Fitting			R(Å)	RuO2	Fitting
	0	0	0			0	0.04025	0.0228			0	0.03039	0.02671			0	0.0282	0.02909			0	0.06533	0.06153
	0.05	-0.000841234	-9.95302e-05			0.03068	0.03808	0.02032			0.05	0.03499	0.02854			0.03068	0.03711	0.03258			0.03068	0.07125	0.06921
	0.1	-0.00367	-0.000385902			0.06136	0.03214	0.01355			0.1	0.0365	0.02782			0.06136	0.05322	0.03972			0.06136	0.08307	0.08459
	0.15	-0.00896	-0.000822745			0.09204	0.02432	0.00734			0.15	0.03474	0.02455			0.09204	0.06651	0.04568			0.09204	0.09148	0.09678
	0.2	-0.01717	-0.00135			0.12272	0.01918	0.01552			0.2	0.02976	0.01892			0.12272	0.07303	0.04784			0.12272	0.09116	0.10041
	0.25	-0.02876	-0.00189			0.1534	0.02218	0.02855			0.25	0.02195	0.01139			0.1534	0.07118	0.04557			0.1534	0.08149	0.09526
	0.3	-0.0442	-0.00233			0.18408	0.03017	0.04036			0.3	0.01193	0.00257			0.18408	0.06105	0.04018			0.18408	0.06718	0.08644
	0.35	-0.06395	-0.00256			0.21476	0.03752	0.04861			0.35	0.000534884	-0.00679			0.21476	0.04462	0.03538			0.21476	0.06018	0.08417
	0.4	-0.08848	-0.00239			0.24544	0.04149	0.05177			0.4	-0.01125	-0.01587			0.24544	0.02825	0.03624			0.24544	0.07107	0.09601
	0.45	-0.10802	-0.00165			0.27612	0.04106	0.04917			0.45	-0.02238	-0.02384			0.27612	0.02965	0.04337			0.27612	0.0919	0.11715
	0.5	-0.12763	-0.000197768			0.3068	0.03648	0.04138			0.5	-0.03185	-0.02994			0.3068	0.04847	0.05204			0.3068	0.10999	0.13759
	0.55	-0.14583	0.00214			0.33748	0.02984	0.03165			0.55	-0.03876	-0.03357			0.33748	0.06778	0.05764			0.33748	0.11824	0.15031
	0.6	-0.16313	0.00555			0.36816	0.02628	0.02921			0.6	-0.04242	-0.0343			0.36816	0.08082	0.05746			0.36816	0.11444	0.15278
	0.65	-0.17875	0.01018			0.39884	0.03118	0.04131			0.65	-0.04241	-0.03197			0.39884	0.08462	0.05052			0.39884	0.10128	0.14733
	0.7	-0.19209	0.01646			0.42951	0.04172	0.0602			0.7	-0.03862	-0.02665			0.42951	0.07817	0.03802			0.42951	0.08773	0.14163
	0.75	-0.20381	0.02437			0.46019	0.05217	0.07863			0.75	-0.03129	-0.01873			0.46019	0.06242	0.02612			0.46019	0.08747	0.14596
	0.8	-0.21313	0.03443			0.49087	0.05892	0.09268			0.8	-0.02096	-0.00882			0.49087	0.04121	0.03045			0.49087	0.10404	0.16452
	0.85	-0.2161	0.04647			0.52155	0.06012	0.09997			0.85	-0.00847	0.00228			0.52155	0.02686	0.04885			0.52155	0.12603	0.19088
	0.9	-0.21507	0.06049			0.55223	0.05564	0.09946			0.9	0.00511	0.01359			0.55223	0.03845	0.06764			0.55223	0.14374	0.21485
	0.95	-0.21192	0.07652			0.58291	0.04829	0.092			0.95	0.01858	0.02409			0.58291	0.05834	0.08036			0.58291	0.15687	0.22895
	1	-0.20591	0.09455			0.61359	0.04626	0.08145			1	0.03071	0.03278			0.61359	0.07148	0.08338			0.61359	0.1762	0.23079
	1.05	-0.19759	0.11489			0.64427	0.05861	0.07636			1.05	0.04033	0.03878			0.64427	0.07239	0.07469			0.64427	0.21776	0.22451
	1.1	-0.18709	0.1379			0.67495	0.08243	0.08641			1.1	0.04646	0.04139			0.67495	0.05919	0.05401			0.67495	0.28729	0.22153
	1.15	-0.17329	0.16254			0.70563	0.10986	0.111			1.15	0.0484	0.04018			0.70563	0.0355	0.0228			0.70563	0.37612	0.23619
	1.2	-0.16048	0.18862			0.73631	0.1351	0.1418			1.2	0.04578	0.03507			0.73631	0.03459	0.0159			0.73631	0.46959	0.2739
	1.25	-0.14434	0.2161			0.76699	0.15415	0.17152			1.25	0.03867	0.0263			0.76699	0.07754	0.05733			0.76699	0.5525	0.32656
	1.3	-0.12765	0.24586			0.79767	0.16465	0.19546			1.3	0.02754	0.01448			0.79767	0.12923	0.0962			0.79767	0.61166	0.38172
	1.35	-0.10972	0.04378			0.82835	0.16668	0.21115			1.35	0.01327	0.000570437			0.82835	0.17701	0.12684			0.82835	0.63811	0.4305
	1.4	-0.09606	0.04989			0.85903	0.16427	0.21866			1.4	-0.00288	-0.01422			0.85903	0.21254	0.14422			0.85903	0.63009	0.47042
	1.45	-0.06933	0.0564			0.88971	0.16707	0.22127			1.45	-0.01937	-0.02847			0.88971	0.22908	0.14472			0.88971	0.59732	0.5062
	1.5	-0.04671	0.0652			0.92039	0.18782	0.22579			1.5	-0.03448	-0.04064			0.92039	0.22195	0.12701			0.92039	0.56627	0.54837
	1.55	-0.02189	0.07453			0.95107	0.23251	0.24089			1.55	-0.04644	-0.0492			0.95107	0.18928	0.09342			0.95107	0.57829	0.60824
	1.6	0.00252	0.08597			0.98175	0.29638	0.27225			1.6	-0.05355	-0.05274			0.98175	0.13253	0.05653			0.98175	0.66231	0.69078
	1.65	0.03138	0.09519			1.01243	0.37033	0.31884			1.65	-0.05432	-0.05007			1.01243	0.05697	0.06422			1.01243	0.80684	0.79147
	1.7	0.05933	0.10757			1.04311	0.44556	0.37446			1.7	-0.04759	-0.04031			1.04311	0.03488	0.1173			1.04311	0.97727	0.89927
	1.75	0.09433	0.11861			1.07379	0.51456	0.43159			1.75	-0.03263	-0.02299			1.07379	0.1231	0.17398			1.07379	1.14132	1.0022
	1.8	0.11667	0.13085			1.10447	0.57147	0.48379			1.8	-0.00922	0.0019			1.10447	0.20373	0.21874			1.10447	1.2766	1.09185
	1.85	0.1465	0.14234			1.13515	0.61247	0.52678			1.85	0.02232	0.03393			1.13515	0.26513	0.24289			1.13515	1.37185	1.16662
	1.9	0.1861	0.15079			1.16583	0.63653	0.55919			1.9	0.06111	0.07216			1.16583	0.29894	0.24121			1.16583	1.42808	1.23333
	1.95	0.211	0.16098			1.1965	0.64614	0.58306			1.95	0.10576	0.11525			1.1965	0.30076	0.21285			1.1965	1.45926	1.30647
	2	0.25268	0.17141			1.22718	0.64787	0.60407			2	0.15445	0.16149			1.22718	0.27223	0.1642			1.22718	1.49069	1.40349
	2.05	0.28071	0.1801			1.25786	0.6521	0.63055			2.05	0.205	0.20892			1.25786	0.2251	0.12044			1.25786	1.55136	1.53679
	2.1	0.29389	0.18497			1.28854	0.67065	0.67079			2.1	0.25505	0.25541			1.28854	0.19045	0.13861			1.28854	1.66056	1.70685
	2.15	0.32864	0.3868			1.31922	0.71203	0.72934			2.15	0.30214	0.2988			1.31922	0.21245	0.21557			1.31922	1.81694	1.90139
	2.2	0.35855	0.41238			1.3499	0.77688	0.80457			2.2	0.34389	0.33699			1.3499	0.28588	0.30309			1.3499	1.99984	2.09994
	2.25	0.38312	0.43763			1.38058	0.85779	0.88927			2.25	0.37813	0.3681			1.38058	0.37004	0.37615			1.38058	2.17966	2.27949
	2.3	0.40795	0.45784			1.41126	0.94275	0.97313			2.3	0.40303	0.39053			1.41126	0.43696	0.42105			1.41126	2.32758	2.41884
	2.35	0.42209	0.46407			1.44194	1.01897	1.04528			2.35	0.41717	0.40305			1.44194	0.47152	0.43072			1.44194	2.42106	2.50119
	2.4	0.43313	0.46443			1.47262	1.07517	1.09586			2.4	0.41965	0.40486			1.47262	0.4688	0.40619			1.47262	2.44597	2.51552
	2.45	0.43224	0.45376			1.5033	1.10259	1.11713			2.45	0.41005	0.39556			1.5033	0.43627	0.36141			1.5033	2.39687	2.45716
	2.5	0.41767	0.42962			1.53398	1.09558	1.104			2.5	0.38852	0.37523			1.53398	0.3996	0.33144			1.53398	2.27627	2.32765
	2.55	0.39109	0.39366			1.56466	1.05175	1.05442			2.55	0.35566	0.34432			1.56466	0.40334	0.3637			1.56466	2.09312	2.13413
	2.6	0.3577	0.34408			1.59534	0.97209	0.96957			2.6	0.31248	0.30362			1.59534	0.47696	0.46498			1.59534	1.86091	1.88819
	2.65	0.30207	0.28449			1.62602	0.86092	0.85392			2.65	0.26033	0.25421			1.62602	0.60013	0.59829			1.62602	1.59553	1.60456
	2.7	0.26104	0.21577			1.6567	0.7258	0.71523			2.7	0.20077	0.19735			1.6567	0.73319	0.72762			1.6567	1.31325	1.29962
	2.75	0.20169	0.13655			1.68738	0.57774	0.56498			2.75	0.13548	0.13442			1.68738	0.84457	0.82848			1.68738	1.02924	0.98992
	2.8	0.1281	0.04983			1.71806	0.43235	0.42005			2.8	0.06614	0.06681			1.71806	0.91394	0.88599			1.71806	0.75673	0.691
	2.85	0.04833	-0.03273			1.74874	0.31393	0.30781			2.85	-0.00564	-0.00409			1.74874	0.93185	0.89474			1.74874	0.50734	0.41664
	2.9	-0.04663	-0.10736			1.77942	0.25828	0.26652			2.9	-0.07839	-0.07699			1.77942	0.90069	0.86037			1.77942	0.2939	0.18026
	2.95	-0.1384	-0.18684			1.8101	0.27804	0.29987			2.95	-0.15083	-0.15069			1.8101	0.83642	0.80202			1.8101	0.14755	0.06542
	3	-0.23472	-0.26374			1.84078	0.3307	0.35943			3	-0.22186	-0.22409			1.84078	0.76955	0.75347			1.84078	0.15045	0.19423
	3.05	-0.33334	-0.33275			1.87146	0.3768	0.4086			3.05	-0.29058	-0.29618			1.87146	0.73923	0.75456			1.87146	0.22557	0.30001
	3.1	-0.41618	-0.39849			1.90214	0.40124	0.43421			3.1	-0.35622	-0.36603			1.90214	0.77146	0.82565			1.90214	0.27657	0.36333
	3.15	-0.49556	-0.46267			1.93282	0.40423	0.43701			3.15	-0.41807	-0.43269			1.93282	0.85895	0.95311			1.93282	0.28613	0.38665
	3.2	-0.57965	-0.51941			1.9635	0.39807	0.42905			3.2	-0.47546	-0.49518			1.9635	0.977	1.11087			1.9635	0.25308	0.37549
	3.25	-0.63401	-0.56731			1.99418	0.40624	0.43317			3.25	-0.52765	-0.55244			1.99418	1.11327	1.28472			1.99418	0.18224	0.33712
	3.3	-0.67526	-0.60497			2.02485	0.45406	0.47508			3.3	-0.57378	-0.6033			2.02485	1.28035	1.4797			2.02485	0.08285	0.28025
	3.35	-0.69678	-0.63443			2.05553	0.54984	0.56529			3.35	-0.61283	-0.64645			2.05553	1.50957	1.71589			2.05553	0.03459	0.21519
	3.4	-0.70022	-0.65486			2.08621	0.68201	0.69371			3.4	-0.6436	-0.68045			2.08621	1.83066	2.01649			2.08621	0.15137	0.15531
	3.45	-0.66026	-0.66472			2.11689	0.83272	0.84227			3.45	-0.66474	-0.70378			2.11689	2.25191	2.3936			2.11689	0.25558	0.11981
	3.5	-0.61051	-0.66931			2.14757	0.98608	0.99433			3.5	-0.67477	-0.71487			2.14757	2.75573	2.84037			2.14757	0.33293	0.12224
	3.55	-0.56941	-0.66546			2.17825	1.12957	1.13677			3.55	-0.67218	-0.71223			2.17825	3.30645	3.33234			2.17825	0.37306	0.14515
	3.6	-0.50254	-0.65172			2.20893	1.25379	1.25982			3.6	-0.65555	-0.69452			2.20893	3.8595	3.83357			2.20893	0.37055	0.16553
	3.65	-0.46592	-0.62358			2.23961	1.35219	1.35679			3.65	-0.62363	-0.66067			2.23961	4.36839	4.30317			2.23961	0.32624	0.17339
	3.7	-0.43798	-0.58461			2.27029	1.42091	1.42377			3.7	-0.57556	-0.61006			2.27029	4.78972	4.70068			2.27029	0.24878	0.16649
	3.75	-0.37711	-0.53079			2.30097	1.45851	1.45945			3.75	-0.51093	-0.54258			2.30097	5.08728	4.99037			2.30097	0.1607	0.14654
	3.8	-0.35507	-0.46224			2.33165	1.46574	1.46473			3.8	-0.42997	-0.45875			2.33165	5.23522	5.14453			2.33165	0.12665	0.11785
	3.85	-0.31259	-0.37682			2.36233	1.44508	1.44224			3.85	-0.33362	-0.3598			2.36233	5.22012	5.14592			2.36233	0.19206	0.08709
	3.9	-0.26996	-0.27535			2.39301	1.40018	1.39577			3.9	-0.22361	-0.24773			2.39301	5.04203	4.9891			2.39301	0.2781	0.06416
	3.95	-0.19228	-0.16153			2.42369	1.33524	1.32961			3.95	-0.10246	-0.12526			2.42369	4.71398	4.68078			2.42369	0.34357	0.05931
	4	-0.11998	-0.03842			2.45437	1.25447	1.24795			4	0.02656	0.00421			2.45437	4.26043	4.23902			2.45437	0.37962	0.06798
	4.05	-0.01216	0.09355			2.48505	1.16153	1.15441			4.05	0.15952	0.1367			2.48505	3.71448	3.6914			2.48505	0.39655	0.07645
	4.1	0.11349	0.22908			2.51573	1.05927	1.05172			4.1	0.29197	0.26782			2.51573	3.11438	3.07247			2.51573	0.42405	0.07769
	4.15	0.29135	0.36223			2.54641	0.94961	0.94182			4.15	0.41916	0.39294			2.54641	2.49958	2.4206			2.54641	0.49735	0.07029
	4.2	0.47128	0.48734			2.57709	0.83382	0.82604			4.2	0.53627	0.50747			2.57709	1.90683	1.77473			2.57709	0.6256	0.05613
	4.25	0.63769	0.60163			2.60777	0.71281	0.70553			4.25	0.63868	0.60703			2.60777	1.36671	1.17138			2.60777	0.78725	0.04038
	4.3	0.81812	0.69584			2.63845	0.58768	0.58176			4.3	0.7222	0.68777			2.63845	0.90101	0.64326			2.63845	0.95109	0.03357
	4.35	0.90577	0.76557			2.66913	0.46018	0.45691			4.35	0.7834	0.74652			2.66913	0.52141	0.23158			2.66913	1.08829	0.0422
	4.4	0.93433	0.80809			2.69981	0.33332	0.33431			4.4	0.81976	0.78108			2.69981	0.23069	0.1997			2.69981	1.17595	0.05573
	4.45	0.89979	0.82287			2.73049	0.21297	0.21937			4.45	0.8299	0.79029			2.73049	0.06048	0.3946			2.73049	1.19884	0.06566
	4.5	0.87748	0.80677			2.76117	0.11719	0.12443			4.5	0.81366	0.77417			2.76117	0.16217	0.50793			2.76117	1.15122	0.06884
	4.55	0.79264	0.76492			2.79184	0.10996	0.09124			4.55	0.77216	0.73395			2.79184	0.26531	0.53376			2.79184	1.03902	0.06479
	4.6	0.6946	0.70091			2.82252	0.18205	0.13661			4.6	0.70779	0.67198			2.82252	0.33573	0.48845			2.82252	0.88359	0.05482
	4.65	0.60296	0.61826			2.8532	0.25954	0.19338			4.65	0.62403	0.59166			2.8532	0.37617	0.39397			2.8532	0.72976	0.04218
	4.7	0.50143	0.5138			2.88388	0.32329	0.23665			4.7	0.5253	0.49722			2.88388	0.38598	0.27497			2.88388	0.65326	0.03282
	4.75	0.41515	0.40068			2.91456	0.36797	0.26096			4.75	0.41671	0.3935			2.91456	0.36325	0.16089			2.91456	0.71536	0.03357
	4.8	0.32576	0.28508			2.94524	0.39164	0.26538			4.8	0.30371	0.28566			2.94524	0.30855	0.10619			2.94524	0.88182	0.04174
	4.85	0.22611	0.1709			2.97592	0.39415	0.25108			4.85	0.1918	0.17886			2.97592	0.22804	0.14466			2.97592	1.07841	0.04969
	4.9	0.10912	0.06014			3.0066	0.37679	0.22064			4.9	0.08617	0.07795			3.0066	0.13857	0.1947			3.0066	1.25716	0.05344
	4.95	-0.01506	-0.03546			3.03728	0.34212	0.1777			4.95	-0.00864	-0.01281			3.03728	0.0941	0.2205			3.03728	1.39646	0.05181
	5	-0.07998	-0.11514			3.06796	0.29397	0.12655			5	-0.08901	-0.09003			3.06796	0.14554	0.21837			3.06796	1.49227	0.04536
	5.05	-0.14391	-0.17885			3.09864	0.23769	0.07178			5.05	-0.15245	-0.15136			3.09864	0.20889	0.194			3.09864	1.55283	0.03617
	5.1	-0.20604	-0.22278			3.12932	0.18128	0.01793			5.1	-0.19777	-0.19567			3.12932	0.24003	0.15837			3.12932	1.59377	0.02827
	5.15	-0.26597	-0.2448			3.16	0.13869	0.03105			5.15	-0.22514	-0.22306			3.16	0.22376	0.12691			3.16	1.63164	0.02693
	5.2	-0.28086	-0.25184			3.19068	0.13023	0.07162			5.2	-0.23602	-0.23485			3.19068	0.15494	0.11541			3.19068	1.6765	0.03214
	5.25	-0.30846	-0.24587			3.22136	0.15825	0.10146			5.25	-0.23308	-0.23341			3.22136	0.04371	0.12434			3.22136	1.72711	0.03843
	5.3	-0.31568	-0.22497			3.25204	0.20167	0.11924			5.3	-0.21991	-0.22205			3.25204	0.13815	0.13809			3.25204	1.77159	0.04205
	5.35	-0.3007	-0.19678			3.28272	0.2449	0.12475			5.35	-0.20081	-0.20466			3.28272	0.32988	0.14437			3.28272	1.79266	0.04166
	5.4	-0.26427	-0.17204			3.3134	0.28095	0.11884			5.4	-0.18037	-0.18547			3.3134	0.53441	0.1391			3.3134	1.77384	0.03745
	5.45	-0.16282	-0.15234			3.34408	0.30678	0.10333			5.45	-0.16315	-0.16867			3.34408	0.73075	0.1239			3.34408	1.70389	0.03087
	5.5	-0.07182	-0.13705			3.37476	0.32123	0.08085			5.5	-0.15329	-0.15807			3.37476	0.89942	0.10446			3.37476	1.57896	0.02482
	5.55	-0.06308	-0.13286			3.40544	0.32428	0.05491			5.55	-0.15416	-0.15681			3.40544	1.02388	0.08948			3.40544	1.40286	0.02325
	5.6	-0.0427	-0.14359			3.43612	0.31671	0.03149			5.6	-0.16806	-0.16707			3.43612	1.0923	0.08647			3.43612	1.18609	0.02688
	5.65	-0.07469	-0.16854			3.4668	0.29985	0.0263			5.65	-0.19599	-0.18985			3.4668	1.09892	0.09371			3.4668	0.94422	0.03197
	5.7	-0.108	-0.20565			3.49748	0.27547	0.04155			5.7	-0.23753	-0.22487			3.49748	1.04478	0.10268			3.49748	0.69599	0.03538
	5.75	-0.18557	-0.25629			3.52816	0.24565	0.05774			5.75	-0.29083	-0.27052			3.52816	0.93765	0.10689			3.52816	0.46216	0.03574
	5.8	-0.32903	-0.3163			3.55884	0.21277	0.06864			5.8	-0.35265	-0.32393			3.55884	0.79163	0.10409			3.55884	0.26802	0.03295
	5.85	-0.42471	-0.38072			3.58952	0.17954	0.07276			5.85	-0.41857	-0.38114			3.58952	0.62646	0.09534			3.58952	0.16182	0.0279
	5.9	-0.55175	-0.44349			3.62019	0.14923	0.07014			5.9	-0.48328	-0.43736			3.62019	0.46785	0.08413			3.62019	0.18332	0.02247
	5.95	-0.65498	-0.50032			3.65087	0.12579	0.06175			5.95	-0.54092	-0.48727			3.65087	0.34886	0.07534			3.65087	0.23667	0.01957
	6	-0.71853	-0.54218			3.68155	0.11321	0.04937			6	-0.58551	-0.52543			3.68155	0.30069	0.0726			3.68155	0.26381	0.02096
	6.05	-0.73147	-0.56679			3.71223	0.11297	0.03588			6.05	-0.6114	-0.54664			3.71223	0.31296	0.07506			3.71223	0.25802	0.02463
	6.1	-0.67427	-0.56911			3.74291	0.12203	0.02642			6.1	-0.61369	-0.54638			3.74291	0.33834	0.07846			3.74291	0.22545	0.02773
	6.15	-0.66262	-0.54423			3.77359	0.13535	0.02733			6.15	-0.58864	-0.52116			3.77359	0.34526	0.07904			3.77359	0.17593	0.02876
	6.2	-0.57796	-0.487			3.80427	0.14894	0.03551			6.2	-0.534	-0.46886			3.80427	0.32508	0.07535			3.80427	0.11944	0.02736
	6.25	-0.44291	-0.40109			3.83495	0.1605	0.04381			6.25	-0.44929	-0.38896			3.83495	0.28241	0.06817			3.83495	0.06408	0.02397
	6.3	-0.31677	-0.28807			3.86563	0.16899	0.04894			6.3	-0.33592	-0.28266			3.86563	0.22958	0.06016			3.86563	0.02132	0.01975
	6.35	-0.10494	-0.15139			3.89631	0.17426	0.04982			6.35	-0.19719	-0.15296			3.89631	0.18406	0.05495			3.89631	0.04968	0.01658
	6.4	0.09979	0.00149			3.92699	0.17681	0.04645			6.4	-0.03825	-0.00455			3.92699	0.1639	0.05471			3.92699	0.10375	0.01619
	6.45	0.25817	0.16371			3.95767	0.17768	0.03958			6.45	0.1342	0.15641			3.95767	0.17559	0.05795			3.95767	0.16723	0.01809
	6.5	0.44649	0.33295			3.98835	0.17829	0.03072			6.5	0.31219	0.32255			3.98835	0.21367	0.06117			3.98835	0.23932	0.02023
	6.55	0.55368	0.49988			4.01903	0.1802	0.02265			6.55	0.48698	0.48569			4.01903	0.27797	0.06174			4.01903	0.31612	0.02113
	6.6	0.64975	0.65591			4.04971	0.18471	0.01994			6.6	0.64948	0.63733			4.04971	0.37347	0.05883			4.04971	0.39137	0.02028
	6.65	0.7694	0.79025			4.08039	0.19246	0.02416			6.65	0.79084	0.76913			4.08039	0.50024	0.05336			4.08039	0.45794	0.01786
	6.7	0.80458	0.89233			4.11107	0.20319	0.03065			6.7	0.90298	0.87337			4.11107	0.65046	0.04771			4.11107	0.50926	0.01468
	6.75	0.88503	0.95851			4.14175	0.21587	0.03575			6.75	0.97906	0.9435			4.14175	0.81078	0.04486			4.14175	0.54029	0.01223
	6.8	0.86103	0.98412			4.17243	0.22905	0.03792			6.8	1.01398	0.97453			4.17243	0.96524	0.04615			4.17243	0.54806	0.01206
	6.85	0.89479	0.9665			4.20311	0.24116	0.03668			6.85	1.00466	0.96337			4.20311	1.09753	0.04977			4.20311	0.53196	0.0139
	6.9	0.82437	0.90579			4.23379	0.25081	0.03218			6.9	0.95033	0.90908			4.23379	1.19296	0.05273			4.23379	0.49355	0.01606
	6.95	0.7972	0.80665			4.26447	0.25692	0.02513			6.95	0.85263	0.81301			4.26447	1.23998	0.0529			4.26447	0.43625	0.01729
	7	0.7505	0.67057			4.29515	0.25878	0.01706			7	0.71551	0.67874			4.29515	1.23144	0.04957			4.29515	0.36476	0.01712
	7.05	0.62451	0.50225			4.32583	0.25609	0.0118			7.05	0.54512	0.51199			4.32583	1.16531	0.04338			4.32583	0.2845	0.01558
	7.1	0.52081	0.30893			4.35651	0.24894	0.01493			7.1	0.34949	0.32032			4.35651	1.04487	0.03637			4.35651	0.20104	0.01311
	7.15	0.31633	0.0995			4.38719	0.23776	0.02226			7.15	0.13808	0.11274			4.38719	0.87844	0.03179			4.38719	0.11971	0.01057
	7.2	0.14836	-0.11447			4.41786	0.22324	0.029			7.2	-0.07871	-0.10075			4.41786	0.67874	0.03228			4.41786	0.04577	0.00909
	7.25	-0.14582	-0.32232			4.44854	0.20625	0.03345			7.25	-0.29009	-0.30967			4.44854	0.46225	0.03651			4.44854	0.02439	0.00931
	7.3	-0.50817	-0.51393			4.47922	0.18771	0.03496			7.3	-0.48552	-0.50367			4.47922	0.25151	0.04097			4.47922	0.07373	0.01043
	7.35	-0.74809	-0.67991			4.5099	0.16849	0.03335			7.35	-0.65524	-0.67309			4.5099	0.11533	0.04318			4.5099	0.11036	0.01126
	7.4	-0.95916	-0.81203			4.54058	0.14921	0.02883			7.4	-0.79083	-0.80948			4.54058	0.2039	0.04217			4.54058	0.13175	0.01117
	7.45	-1.04188	-0.90352			4.57126	0.13025	0.02193			7.45	-0.8857	-0.90607			4.57126	0.33164	0.03817			4.57126	0.13816	0.01001
	7.5	-1.0679	-0.95266			4.60194	0.11165	0.0135			7.5	-0.93541	-0.95818			4.60194	0.42242	0.03248			4.60194	0.1312	0.00795
	7.55	-1.07077	-0.95609			4.63262	0.09318	0.00545			7.55	-0.93793	-0.96343			4.63262	0.46645	0.02744			4.63262	0.11386	0.0055
	7.6	-0.89233	-0.91386			4.6633	0.07446	0.00763			7.6	-0.89375	-0.92194			4.6633	0.46512	0.02576			4.6633	0.09077	0.00386
	7.65	-0.77586	-0.8266			4.69398	0.05516	0.01533			7.65	-0.80584	-0.83626			4.69398	0.42745	0.02793			4.69398	0.06906	0.00455
	7.7	-0.62058	-0.70028			4.72466	0.03512	0.02184			7.7	-0.67946	-0.71129			4.72466	0.37159	0.03148			4.72466	0.05929	0.00641
	7.75	-0.49344	-0.54249			4.75534	0.0147	0.02615			7.75	-0.52187	-0.55397			4.75534	0.32865	0.03386			4.75534	0.06821	0.00798
	7.8	-0.37369	-0.36175			4.78602	0.0089	0.02787			7.8	-0.34191	-0.3729			4.78602	0.33598	0.03378			4.78602	0.09079	0.00877
	7.85	-0.12903	-0.16771			4.8167	0.02907	0.02691			7.85	-0.1495	-0.17789			4.8167	0.40163	0.03103			4.8167	0.12409	0.00868
	7.9	0.04267	0.02935			4.84738	0.04924	0.02347			7.9	0.04491	0.02063			4.84738	0.49817	0.02629			4.84738	0.17141	0.00783
	7.95	0.31032	0.21738			4.87806	0.06786	0.01798			7.95	0.2309	0.21212			4.87806	0.5976	0.02113			4.87806	0.23654	0.0065
	8	0.46912	0.38748			4.90874	0.08404	0.01106			8	0.39867	0.38658			4.90874	0.68276	0.0181			4.90874	0.32006	0.00513
	8.05	0.64042	0.53243			4.93942	0.09706	0.00355			8.05	0.53957	0.53502			4.93942	0.74428	0.019			4.93942	0.41898	0.00429
	8.1	0.76502	0.64511			4.9701	0.10637	0.0045			8.1	0.64654	0.65001			4.9701	0.77796	0.02226			4.9701	0.5276	0.0043
	8.15	0.80945	0.7188			5.00078	0.11163	0.01127			8.15	0.71449	0.72603			5.00078	0.78323	0.02522			5.00078	0.63858	0.00478
	8.2	0.81938	0.7507			5.03146	0.11276	0.01674			8.2	0.74054	0.75977			5.03146	0.76221	0.02636			5.03146	0.74382	0.00513
	8.25	0.779	0.74013			5.06214	0.10991	0.0204			8.25	0.72416	0.75029			5.06214	0.71891	0.02522			5.06214	0.83545	0.00506
	8.3	0.52916	0.68856			5.09282	0.10352	0.02195			8.3	0.66714	0.69906			5.09282	0.65852	0.02211			5.09282	0.90661	0.00449
	8.35	0.3285	0.59967			5.1235	0.09423	0.02137			8.35	0.5735	0.60982			5.1235	0.58675	0.018			5.1235	0.95228	0.00351
	8.4	0.21507	0.47912			5.15418	0.08291	0.0188			8.4	0.44919	0.48838			5.15418	0.50935	0.01468			5.15418	0.96979	0.00225
	8.45	0.1408	0.33464			5.18486	0.07056	0.0146			8.45	0.30176	0.34227			5.18486	0.43172	0.01422			5.18486	0.95907	0.000938732
	8.5	0.08341	0.17591			5.21553	0.05836	0.00925			8.5	0.13993	0.1803			5.21553	0.3587	0.01647			5.21553	0.92267	0.00056533
	8.55	0.02452	0.01138			5.24621	0.04757	0.00339			8.55	-0.02692	0.01202			5.24621	0.29443	0.01925			5.24621	0.86529	0.00148
	8.6	-0.06278	-0.14964			5.27689	0.03943	0.00282			8.6	-0.18927	-0.15275			5.27689	0.24237	0.02095			5.27689	0.79302	0.00212
	8.65	-0.13017	-0.29925			5.30757	0.0348	0.00803			8.65	-0.33797	-0.30454			5.30757	0.20508	0.0209			5.30757	0.71233	0.00237
	8.7	-0.27381	-0.42745			5.33825	0.03342	0.01225			8.7	-0.46478	-0.43472			5.33825	0.18379	0.01911			5.33825	0.62876	0.00226
	8.75	-0.54374	-0.52713			5.36893	0.0341	0.01505			8.75	-0.56276	-0.53597			5.36893	0.17781	0.01609			5.36893	0.54589	0.0019
	8.8	-0.5803	-0.59286			5.39961	0.03568	0.01623			8.8	-0.62667	-0.60272			5.39961	0.18472	0.01291			5.39961	0.46475	0.00154
	8.85	-0.75676	-0.62121			5.43029	0.03784	0.01575			8.85	-0.65322	-0.63141			5.43029	0.20155	0.01119			5.43029	0.38415	0.00157
	8.9	-0.82438	-0.61086			5.46097	0.04096	0.01375			8.9	-0.64125	-0.62068			5.46097	0.22538	0.01188			5.46097	0.30186	0.00205
	8.95	-0.78922	-0.56229			5.49165	0.04571	0.01052			8.95	-0.59176	-0.57146			5.49165	0.25332	0.01388			5.49165	0.21615	0.00262
	9	-0.60251	-0.4787			5.52233	0.05253	0.00644			9	-0.50784	-0.48686			5.52233	0.28215	0.01557			5.52233	0.12699	0.00306
	9.05	-0.34694	-0.36591			5.55301	0.06131	0.00198			9.05	-0.39447	-0.37201			5.55301	0.30839	0.01609			5.55301	0.03764	0.00325
	9.1	-0.20222	-0.23048			5.58369	0.07154	0.00245			9.1	-0.25826	-0.23376			5.58369	0.32862	0.01521			5.58369	0.05594	0.00316
	9.15	-0.0302	-0.07936			5.61437	0.08252	0.00634			9.15	-0.10705	-0.08027			5.61437	0.3398	0.01311			5.61437	0.13736	0.00282
	9.2	0.11817	0.0778			5.64505	0.09354	0.00936			9.2	0.05052	0.07944			5.64505	0.3397	0.01042			5.64505	0.20767	0.00232
	9.25	0.42546	0.23181			5.67573	0.10394	0.01126			9.25	0.20548	0.23601			5.67573	0.32717	0.00821			5.67573	0.26171	0.00182
	9.3	0.66359	0.37372			5.70641	0.11322	0.01191			9.3	0.34904	0.38026			5.70641	0.30237	0.00781			5.70641	0.29621	0.00155
	9.35	0.56266	0.49525			5.73709	0.12095	0.0113			9.35	0.47305	0.5037			5.73709	0.26686	0.00911			5.73709	0.30975	0.00164
	9.4	0.5866	0.58931			5.76777	0.12687	0.00957			9.4	0.57048	0.59904			5.76777	0.22376	0.01067			5.76777	0.30306	0.00191
	9.45	0.59532	0.65007			5.79845	0.13079	0.00696			9.45	0.63576	0.66055			5.79845	0.17799	0.01149			5.79845	0.2789	0.00212
	9.5	0.62949	0.67355			5.82913	0.13266	0.00378			9.5	0.66512	0.68442			5.82913	0.13716	0.01118			5.82913	0.24202	0.00215
	9.55	0.55531	0.65868			5.85981	0.13248	0.000531501			9.55	0.65678	0.66893			5.85981	0.11222	0.00975			5.85981	0.19886	0.00195
	9.6	0.43538	0.60602			5.89049	0.13035	0.00295			9.6	0.61103	0.61459			5.89049	0.11115	0.00752			5.89049	0.15744	0.00158
	9.65	0.13581	0.51793			5.92117	0.12642	0.00575			9.65	0.53027	0.52411			5.92117	0.12655	0.00519			5.92117	0.12678	0.00111
	9.7	0.02469	0.39907			5.95185	0.12088	0.00783			9.7	0.41881	0.4022			5.95185	0.14443	0.00426			5.95185	0.11322	0.000780432
	9.75	0.01954	0.25577			5.98253	0.11398	0.00903			9.75	0.28271	0.25537			5.98253	0.15635	0.00553			5.98253	0.11352	0.000893581
	9.8	-0.00923	0.09567			6.0132	0.10597	0.00927			9.8	0.12937	0.09155			6.0132	0.15917	0.00738			6.0132	0.11735	0.00124
	9.85	0.08714	-0.07263			6.04388	0.09714	0.00859			9.85	-0.03278	-0.08038			6.04388	0.15318	0.00867			6.04388	0.11675	0.00153
	9.9	-0.01609	-0.24008			6.07456	0.08774	0.00714			9.9	-0.19483	-0.25102			6.07456	0.14154	0.00901			6.07456	0.10861	0.00164
	9.95	0.01683	-0.39745			6.10524	0.078	0.00518			9.95	-0.3478	-0.41103			6.10524	0.13038	0.00832			6.10524	0.09311	0.00157
	10	-0.09026	-0.53599			6.13592	0.0681	0.00322			10	-0.48319	-0.55158			6.13592	0.12808	0.00674			6.13592	0.07216	0.00137
	10.05	-0.27347	-0.64838			6.1666	0.0582	0.00257			10.05	-0.59341	-0.66492			6.1666	0.14043	0.00458			6.1666	0.04844	0.00117
	10.1	-0.31962	-0.72885			6.19728	0.04846	0.00392			10.1	-0.6722	-0.74471			6.19728	0.1656	0.00257			6.19728	0.02502	0.00117
	10.15	-0.6383	-0.7731			6.22796	0.03923	0.00563			10.15	-0.71501	-0.78646			6.22796	0.19723	0.00264			6.22796	0.0125	0.00142
	10.2	-0.82331	-0.77785			6.25864	0.03147	0.00694			10.2	-0.71923	-0.78771			6.25864	0.22956	0.00439			6.25864	0.02894	0.00174
	10.25	-0.78826	-0.74268			6.28932	0.02741	0.00764			10.25	-0.68432	-0.74819			6.28932	0.25882	0.00596			6.28932	0.05147	0.00199
	10.3	-0.58209	-0.66928			6.32	0.02976	0.00767			10.3	-0.61191	-0.66984			6.32	0.28301	0.00683			6.32	0.07613	0.0021
	10.35	-0.53523	-0.56135			6.35068	0.03826	0.00708			10.35	-0.50563	-0.55668			6.35068	0.30161	0.00686			6.35068	0.10306	0.00206
	10.4	-0.5179	-0.42441			6.38136	0.0504	0.00603			10.4	-0.371	-0.41459			6.38136	0.31531	0.00608			6.38136	0.13178	0.00192
	10.45	-0.48434	-0.26545			6.41204	0.06433	0.00476			10.45	-0.21506	-0.251			6.41204	0.3258	0.00463			6.41204	0.16089	0.00179
	10.5	-0.34848	-0.09262			6.44272	0.07888	0.00366			10.5	-0.04604	-0.07445			6.44272	0.33536	0.00274			6.44272	0.18855	0.00179
	10.55	-0.22103	0.08525			6.4734	0.09326	0.00327			10.55	0.12711	0.10584			6.4734	0.34633	0.000713654			6.4734	0.21301	0.00194
	10.6	0.08763	0.25911			6.50408	0.10677	0.00369			10.6	0.29524	0.28052			6.50408	0.36044	0.00136			6.50408	0.23312	0.00217
	10.65	0.35839	0.42018			6.53476	0.11884	0.00441			10.65	0.44945	0.44058			6.53476	0.37832	0.00299			6.53476	0.24857	0.00236
	10.7	0.4164	0.56035			6.56544	0.12898	0.00497			10.7	0.58159	0.57786			6.56544	0.39933	0.00412			6.56544	0.26	0.00242
	10.75	0.64563	0.67268			6.59612	0.13683	0.00517			10.75	0.68475	0.68548			6.59612	0.42185	0.00464			6.59612	0.26875	0.00233
	10.8	0.95689	0.75168			6.6268	0.14216	0.00499			10.8	0.75356	0.7582			6.6268	0.44375	0.00454			6.6268	0.27634	0.00213
	10.85	1.17151	0.79363			6.65748	0.1449	0.00451			10.85	0.78455	0.79268			6.65748	0.46287	0.00389			6.65748	0.28379	0.00189
	10.9	1.20634	0.79671			6.68816	0.14515	0.0039			10.9	0.77626	0.78766			6.68816	0.47737	0.00284			6.68816	0.29106	0.00172
	10.95	1.08611	0.76081			6.71884	0.14317	0.00343			10.95	0.72938	0.74395			6.71884	0.48593	0.00159			6.71884	0.29699	0.00172
	11	1.07974	0.68817			6.74952	0.13936	0.00336			11	0.64661	0.66442			6.74952	0.48781	0.000655046			6.74952	0.29964	0.00184
	11.05	0.71418	0.58325			6.7802	0.13419	0.00372			11.05	0.53258	0.55377			6.7802	0.48285	0.00133			6.7802	0.29693	0.00197
	11.1	0.17582	0.4511			6.81087	0.12824	0.00428			11.1	0.39349	0.41824			6.81087	0.47139	0.00224			6.81087	0.28716	0.002
	11.15	-0.00606	0.2981			6.84155	0.12206	0.0048			11.15	0.2368	0.26527			6.84155	0.45415	0.00287			6.84155	0.26945	0.00189
	11.2	-0.08602	0.13279			6.87223	0.11615	0.00518			11.2	0.07078	0.10302			6.87223	0.43209	0.00314			6.87223	0.2439	0.00165
	11.25	-0.17165	-0.03626			6.90291	0.11085	0.00539			11.25	-0.09594	-0.06003			6.90291	0.40624	0.0031			6.90291	0.21152	0.00132
	11.3	-0.28444	-0.20041			6.93359	0.10635	0.00548			11.3	-0.25487	-0.21559			6.93359	0.37755	0.0028			6.93359	0.17421	0.00106
	11.35	-0.6015	-0.35145			6.96427	0.10261	0.00553			11.35	-0.39816	-0.35601			6.96427	0.34679	0.00235			6.96427	0.13448	0.00103
	11.4	-0.59824	-0.48195			6.99495	0.09944	0.0056			11.4	-0.51894	-0.47467			6.99495	0.31451	0.00186			6.99495	0.09549	0.00124
	11.45	-0.75395	-0.5857			7.02563	0.09658	0.00572			11.45	-0.61177	-0.56629			7.02563	0.28105	0.00143			7.02563	0.06152	0.00149
	11.5	-0.89711	-0.658			7.05631	0.09371	0.00587			11.5	-0.67284	-0.62723			7.05631	0.24664	0.00116			7.05631	0.04077	0.00168
	11.55	-0.90609	-0.69586			7.08699	0.09057	0.006			11.55	-0.70018	-0.65561			7.08699	0.21153	0.00114			7.08699	0.04266	0.00173
	11.6	-0.81189	-0.69813			7.11767	0.08696	0.00606			11.6	-0.69368	-0.65134			7.11767	0.1761	0.00137			7.11767	0.05635	0.00167
	11.65	-0.64975	-0.66554			7.14835	0.08276	0.00604			11.65	-0.65509	-0.61609			7.14835	0.14093	0.00175			7.14835	0.06931	0.00152
	11.7	-0.4398	-0.6006			7.17903	0.07791	0.00594			11.7	-0.58781	-0.55311			7.17903	0.10682	0.00214			7.17903	0.0782	0.00137
	11.75	-0.4121	-0.50748			7.20971	0.07243	0.00583			11.75	-0.49666	-0.46698			7.20971	0.07469	0.00245			7.20971	0.08292	0.00129
	11.8	-0.16847	-0.39168			7.24039	0.06632	0.00576			11.8	-0.38754	-0.36331			7.24039	0.04557	0.00258			7.24039	0.08435	0.00134
	11.85	0.12804	-0.25978			7.27107	0.05966	0.00575			11.85	-0.26707	-0.24837			7.27107	0.02092	0.00248			7.27107	0.08355	0.00144
	11.9	0.05518	-0.11903			7.30175	0.05251	0.00579			11.9	-0.14215	-0.12873			7.30175	0.01099	0.00211			7.30175	0.08139	0.00154
	11.95	0.18925	0.02303			7.33243	0.04495	0.0058			11.95	-0.01957	-0.01082			7.33243	0.02531	0.0015			7.33243	0.07836	0.00158
	12	0.12411	0.15887			7.36311	0.0371	0.00572			12	0.0944	0.09938			7.36311	0.04093	0.000699703			7.36311	0.07462	0.00155
	12.05	0.17492	0.28179			7.39379	0.02914	0.00552			12.05	0.19433	0.19669			7.39379	0.0558	0.000195695			7.39379	0.07024	0.00146
	12.1	0.20052	0.38633			7.42447	0.02134	0.0052			12.1	0.27594	0.27697			7.42447	0.07081	0.00106			7.42447	0.0654	0.00135
	12.15	0.22284	0.46743			7.45515	0.01427	0.00485			12.15	0.33625	0.33732			7.45515	0.08665	0.00179			7.45515	0.06047	0.00124
	12.2	0.18476	0.5211			7.48583	0.00959	0.00462			12.2	0.37375	0.37616			7.48583	0.10322	0.00226			7.48583	0.05596	0.00115
	12.25	0.40314	0.54535			7.51651	0.01027	0.00467			12.25	0.38834	0.39323			7.51651	0.11978	0.0024			7.51651	0.05224	0.00106
	12.3	0.37943	0.5398			7.54719	0.01473	0.00503			12.3	0.38131	0.38956			7.54719	0.1352	0.00219			7.54719	0.0493	0.00093684
	12.35	0.47194	0.50571			7.57787	0.01973	0.00559			12.35	0.35511	0.36731			7.57787	0.14831	0.00166			7.57787	0.04672	0.000776717
	12.4	0.396	0.44584			7.60854	0.02409	0.0062			12.4	0.31321	0.32952			7.60854	0.15814	0.00090014			7.60854	0.04395	0.000595228
	12.45	0.42956	0.36429			7.63922	0.02736	0.00668			12.45	0.25972	0.27993			7.63922	0.16416	0.000581527			7.63922	0.0407	0.000480736
	12.5	0.41846	0.26621			7.6699	0.02934	0.00696			12.5	0.19916	0.22266			7.6699	0.16632	0.0014			7.6699	0.03724	0.000558613
	12.55	0.45514	0.15753			7.70058	0.02994	0.00699			12.55	0.13609	0.16192			7.70058	0.16507	0.00228			7.70058	0.03447	0.000772818
	12.6	0.18811	0.04457			7.73126	0.02918	0.00682			12.6	0.07485	0.10176			7.73126	0.16124	0.00295			7.73126	0.03353	0.00099589
	12.65	-0.01946	-0.06629			7.76194	0.02719	0.00652			12.65	0.01924	0.0458			7.76194	0.1559	0.00329			7.76194	0.03498	0.00116
	12.7	-0.09458	-0.16897			7.79262	0.02418	0.00621			12.7	-0.02766	-0.00295			7.79262	0.15009	0.00323			7.79262	0.03815	0.00122
	12.75	-0.28247	-0.25801			7.8233	0.02052	0.00603			12.75	-0.06365	-0.04225			7.8233	0.14452	0.0028			7.8233	0.0418	0.00118
	12.8	-0.18644	-0.3289			7.85398	0.01675	0.00602			12.8	-0.0875	-0.07071			7.85398	0.13947	0.00203			7.85398	0.04496	0.00103
	12.85	-0.35847	-0.37824			7.88466	0.01373	0.00613			12.85	-0.09898	-0.08784			7.88466	0.13478	0.0011			7.88466	0.04728	0.000797323
	12.9	-0.67342	-0.40397			7.91534	0.01252	0.00625			12.9	-0.09875	-0.09395			7.91534	0.13007	0.000670374			7.91534	0.04898	0.000516185
	12.95	-0.59742	-0.40535			7.94602	0.01354	0.00624			12.95	-0.0883	-0.09011			7.94602	0.12505	0.00148			7.94602	0.05068	0.000262062
	13	-0.3573	-0.38305			7.9767	0.0159	0.006			13	-0.06975	-0.07799			7.9767	0.11973	0.00236			7.9767	0.05285	0.000268658
	13.05	-0.14217	-0.3394			8.00738	0.01848	0.0055			13.05	-0.04564	-0.0597			8.00738	0.11456	0.00296			8.00738	0.0555	0.000469399
	13.1	-0.12869	-0.27722			8.03806	0.02057	0.00475			13.1	-0.01871	-0.03759			8.03806	0.11027	0.00321			8.03806	0.05799	0.000637917
	13.15	-0.18667	-0.20055			8.06874	0.02185	0.00387			13.15	0.00831	-0.01404			8.06874	0.10764	0.00306			8.06874	0.05934	0.000727851
	13.2	-0.08188	-0.11447			8.09942	0.02219	0.00306			13.2	0.03292	0.00868			8.09942	0.10711	0.00254			8.09942	0.05867	0.000730815
	13.25	0.03036	-0.02434			8.1301	0.02165	0.0027			13.25	0.05305	0.02861			8.1301	0.1085	0.00173			8.1301	0.05563	0.00065398
	13.3	-0.000266085	0.06436			8.16078	0.02046	0.00301			13.3	0.06716	0.04422			8.16078	0.11106	0.000796812			8.16078	0.05076	0.000515046
	13.35	-0.24902	0.14636			8.19146	0.01898	0.0037			13.35	0.07433	0.05445			8.19146	0.11381	0.000624203			8.19146	0.04605	0.000338882
	13.4	-0.00861	0.21694			8.22214	0.01774	0.00441			13.4	0.07431	0.05882			8.22214	0.11582	0.00148			8.22214	0.04506	0.000157822
	13.45	0.41415	0.27216			8.25282	0.01729	0.00495			13.45	0.0675	0.05739			8.25282	0.11649	0.00222			8.25282	0.05078	8.68756e-05
	13.5	0.20367	0.30906			8.2835	0.01792	0.00522			13.5	0.05485	0.05069			8.2835	0.11556	0.00268			8.2835	0.06238	0.000204618
	13.55	0.2811	0.32586			8.31418	0.01949	0.00522			13.55	0.03777	0.0397			8.31418	0.11314	0.00278			8.31418	0.07667	0.000303008
	13.6	0.33412	0.32198			8.34486	0.0215	0.00503			13.6	0.01798	0.02568			8.34486	0.10961	0.00252			8.34486	0.09074	0.000355752
	13.65	0.44848	0.29811			8.37554	0.02345	0.00474			13.65	-0.00266	0.01006			8.37554	0.10557	0.00196			8.37554	0.1025	0.000364784
	13.7	0.41217	0.25608			8.40621	0.02494	0.0045			13.7	-0.0223	-0.00564			8.40621	0.10171	0.0012			8.40621	0.11059	0.000341401
	13.75	0.6377	0.19879			8.43689	0.0257	0.00443			13.75	-0.03927	-0.02004			8.43689	0.09871	0.000639474			8.43689	0.11425	0.000302792
	13.8	0.4783	0.12997			8.46757	0.02556	0.00453			13.8	-0.05218	-0.03193			8.46757	0.09709	0.00115			8.46757	0.1133	0.000267247
	13.85	0.18619	0.05399			8.49825	0.02448	0.00472			13.85	-0.06009	-0.04037			8.49825	0.09714	0.00195			8.49825	0.10808	0.000245365
	13.9	0.02201	-0.02447			8.52893	0.02249	0.00486			13.9	-0.06249	-0.04481			8.52893	0.09883	0.00261			8.52893	0.09941	0.000232781
	13.95	0.53408	-0.10061			8.55961	0.01969	0.00483			13.95	-0.0594	-0.04504			8.55961	0.10183	0.00301			8.55961	0.0885	0.000216364
	14	-0.49268	-0.16986			8.59029	0.0163	0.00457			14	-0.05127	-0.04125			8.59029	0.10565	0.0031			8.59029	0.07686	0.000187397
	14.05	-0.05255	-0.22812			8.62097	0.01265	0.00409			14.05	-0.03901	-0.03397			8.62097	0.10974	0.0029			8.62097	0.0661	0.000149916
	14.1	-0.35492	-0.27261			8.65165	0.00937	0.00346			14.1	-0.02381	-0.024			8.65165	0.11353	0.00244			8.65165	0.05763	0.000127554
	14.15	-0.25892	-0.30036			8.68233	0.00784	0.00282			14.15	-0.0071	-0.01233			8.68233	0.11659	0.00178			8.68233	0.0521	0.000149457
	14.2	-0.52191	-0.30968			8.71301	0.00928	0.00244			14.2	0.00963	-6.79425e-05			8.71301	0.11856	0.00105			8.71301	0.04899	0.00020005
	14.25	-0.59467	-0.30014			8.74369	0.01266	0.00256			14.25	0.02493	0.01168			8.74369	0.1192	0.000453069			8.74369	0.04688	0.000247494
	14.3	-0.47866	-0.27247			8.77437	0.01667	0.00306			14.3	0.03753	0.0219			8.77437	0.1184	0.000717028			8.77437	0.04428	0.000273039
	14.35	-0.29656	-0.22844			8.80505	0.02071	0.00365			14.35	0.04642	0.02975			8.80505	0.1161	0.00126			8.80505	0.0402	0.000267785
	14.4	-0.07716	-0.17078			8.83573	0.02456	0.00413			14.4	0.05095	0.03465			8.83573	0.11232	0.00168			8.83573	0.03427	0.000230755
						8.86641	0.02813	0.00441			14.45	0.05087	0.03626			8.86641	0.10717	0.00192			8.86641	0.02661	0.000170617
						8.89709	0.0314	0.00446			14.5	0.04632	0.03456			8.89709	0.10079	0.00199			8.89709	0.01775	0.000117412
						8.92777	0.03436	0.00432			14.55	0.03783	0.02984			8.92777	0.09347	0.00191			8.92777	0.00903	0.00013532
						8.95845	0.03707	0.00409			14.6	0.02623	0.0226			8.95845	0.08566	0.00172			8.95845	0.00732	0.000208902
						8.98913	0.03953	0.00388			14.65	0.01262	0.01357			8.98913	0.07806	0.00146			8.98913	0.01504	0.000281824
						9.01981	0.04177	0.00383			14.7	-0.00177	0.0036			9.01981	0.07164	0.00118			9.01981	0.02347	0.000330726
						9.05049	0.04378	0.00397			14.75	-0.01569	-0.00641			9.05049	0.06746	0.000890681			9.05049	0.03089	0.000347272
						9.08117	0.04554	0.00425			14.8	-0.02794	-0.01558			9.08117	0.0663	0.00061135			9.08117	0.03688	0.000334144
						9.11185	0.04699	0.00454			14.85	-0.03752	-0.02313			9.11185	0.06815	0.000371708			9.11185	0.04135	0.000307565
						9.14253	0.04808	0.00473			14.9	-0.04368	-0.02846			9.14253	0.0721	0.000311242			9.14253	0.04441	0.000298603
						9.17321	0.04875	0.00475			14.95	-0.04596	-0.03116			9.17321	0.07685	0.000506004			9.17321	0.04631	0.000334552
						9.20388	0.04895	0.00458			15	-0.04428	-0.03109			9.20388	0.08121	0.000768029			9.20388	0.04736	0.000407841
						9.23456	0.04864	0.00423			15.05	-0.03887	-0.02831			9.23456	0.08435	0.00101			9.23456	0.04794	0.000489478
						9.26524	0.04784	0.00377			15.1	-0.03029	-0.02317			9.26524	0.0859	0.00119			9.26524	0.04835	0.000555586
						9.29592	0.04656	0.00328			15.15	-0.01936	-0.01616			9.29592	0.08585	0.0013			9.29592	0.04886	0.000593976
						9.3266	0.04488	0.00288			15.2	-0.00707	-0.00796			9.3266	0.08456	0.0013			9.3266	0.04962	0.00060454
						9.35728	0.04291	0.00265			15.25	0.00549	0.000686063			9.35728	0.08256	0.00121			9.35728	0.05065	0.000599204
						9.38796	0.04079	0.00263			15.3	0.01723	0.00902			9.38796	0.08045	0.00103			9.38796	0.05187	0.000599011
						9.41864	0.0387	0.00271			15.35	0.02715	0.01631			9.41864	0.07862	0.000788255			9.41864	0.05303	0.000623761
						9.44932	0.03685	0.00279			15.4	0.03446	0.02196			9.44932	0.07715	0.000504517			9.44932	0.05379	0.000677491
						9.48	0.0354	0.0028			15.45	0.03857	0.02551			9.48	0.07578	0.000210681			9.48	0.05374	0.000745864
						9.51068	0.0345	0.00273			15.5	0.0392	0.02671			9.51068	0.07408	7.5687e-05			9.51068	0.05245	0.000808194
						9.54136	0.03421	0.00262			15.55	0.03638	0.02551			9.54136	0.07166	0.00031127			9.54136	0.04957	0.000849289
						9.57204	0.03447	0.00253			15.6	0.03041	0.02207			9.57204	0.06839	0.000497393			9.57204	0.0449	0.000864954
						9.60272	0.03514	0.00255			15.65	0.02189	0.01675			9.60272	0.06456	0.000624286			9.60272	0.03842	0.000863031
						9.6334	0.03603	0.00272			15.7	0.01158	0.01005			9.6334	0.06099	0.000693492			9.6334	0.03034	0.000860371
						9.66408	0.03694	0.00299			15.75	0.00042913	0.00259			9.66408	0.05889	0.000712769			9.66408	0.02117	0.00087424
						9.69476	0.03768	0.00329			15.8	-0.0106	-0.00496			9.69476	0.05947	0.000692984			9.69476	0.01184	0.000910567
						9.72544	0.03807	0.00355			15.85	-0.02056	-0.01195			9.72544	0.06329	0.000644829			9.72544	0.00606	0.000958875
						9.75612	0.03802	0.00373			15.9	-0.02861	-0.01778			9.75612	0.06991	0.000576284			9.75612	0.01098	0.000999201
						9.7868	0.03742	0.00382			15.95	-0.03409	-0.02197			9.7868	0.07828	0.000491767			9.7868	0.01799	0.00101
						9.81748	0.03627	0.00383			16	-0.03659	-0.02419			9.81748	0.08727	0.000393216			9.81748	0.02356	0.000994319
						9.84816	0.03456	0.0038			16.05	-0.03595	-0.02428			9.84816	0.09603	0.000282259			9.84816	0.02719	0.000948966
						9.87884	0.03236	0.00375			16.1	-0.03227	-0.02229			9.87884	0.10395	0.000162144			9.87884	0.02917	0.000901248
						9.90952	0.02981	0.00372			16.15	-0.02594	-0.01843			9.90952	0.11067	3.88302e-05			9.90952	0.0305	0.000884872
						9.9402	0.0271	0.0037			16.2	-0.01755	-0.01307			9.9402	0.11602	8.27048e-05			9.9402	0.03273	0.00092337
						9.97088	0.02454	0.00369			16.25	-0.00785	-0.00672			9.97088	0.11992	0.000192073			9.97088	0.0372	0.00101
											16.3	0.0023	6.87684e-05
											16.35	0.01201	0.00668
											16.4	0.02045	0.01255
											16.45	0.02692	0.01719
											16.5	0.0309	0.0202
											16.55	0.03208	0.02137
											16.6	0.03042	0.02062
											16.65	0.0261	0.01805
											16.7	0.01953	0.01392
											16.75	0.01133	0.00862
											16.8	0.00221	0.00262
											16.85	-0.007	-0.00353
											16.9	-0.01553	-0.00931
											16.95	-0.02265	-0.01422
											17	-0.02776	-0.01784
											17.05	-0.03045	-0.01988
											17.1	-0.03054	-0.0202
											17.15	-0.02805	-0.01879
											17.2	-0.02323	-0.0158
											17.25	-0.01654	-0.01151
											17.3	-0.00858	-0.00633
											17.35	-5.02228e-05	-0.000710004
											17.4	0.0083	0.00485
											17.45	0.01575	0.00987
											17.5	0.02168	0.01393
											17.55	0.02559	0.01667
											17.6	0.02718	0.0179
											17.65	0.02634	0.01751
											17.7	0.02317	0.01558
											17.75	0.01799	0.01228
											17.8	0.01126	0.00793
											17.85	0.00359	0.00291
											17.9	-0.00436	-0.00232
											17.95	-0.01188	-0.00731
											18	-0.01834	-0.01164
											18.05	-0.02319	-0.01493
											18.1	-0.02603	-0.01691
											18.15	-0.02666	-0.01743
											18.2	-0.02502	-0.01646
											18.25	-0.02131	-0.01411
											18.3	-0.01586	-0.0106
											18.35	-0.00917	-0.00624
											18.4	-0.00183	-0.00144
											18.45	0.00552	0.0034
											18.5	0.01225	0.00785
											18.55	0.01778	0.01152
											18.6	0.02164	0.01412
											18.65	0.02353	0.01542
											18.7	0.0233	0.01533
											18.75	0.021	0.01388
											18.8	0.01685	0.0112
											18.85	0.01123	0.00755
											18.9	0.00465	0.00325
											18.95	-0.00233	-0.00131
											19	-0.00908	-0.00574
											19.05	-0.01504	-0.00966
											19.1	-0.01969	-0.01273
											19.15	-0.02265	-0.01469
											19.2	-0.02367	-0.01539
											19.25	-0.0227	-0.01477
											19.3	-0.01984	-0.01292
											19.35	-0.01535	-0.01
											19.4	-0.00964	-0.00627
											19.45	-0.00322	-0.00208
											19.5	0.00336	0.00222
											19.55	0.00951	0.00624
											19.6	0.01472	0.00965
											19.65	0.01854	0.01214
											19.7	0.02066	0.01352
											19.75	0.02091	0.01368
											19.8	0.01929	0.01261
											19.85	0.01595	0.01043
											19.9	0.01121	0.00733
											19.95	0.00548	0.00358
											20	-0.000720767	-0.000465352
											20.05	-0.00686	-0.00447
											20.1	-0.01241	-0.00808
											20.15	-0.01689	-0.01099
											20.2	-0.01993	-0.01294
											20.25	-0.02128	-0.01379
											20.3	-0.02083	-0.01347
											20.35	-0.01864	-0.01202
											20.4	-0.01492	-0.00957
											20.45	-0.01	-0.00634
											20.5	-0.00433	-0.00263
											20.55	0.00161	0.00124
											20.6	0.0073	0.00493
											20.65	0.01224	0.00812
											20.7	0.01601	0.01055
											20.75	0.01831	0.012
											20.8	0.01894	0.01237
											20.85	0.01787	0.01162
											20.9	0.01519	0.00984
											20.95	0.01117	0.00718
											21	0.00615	0.00389
											21.05	0.000585959	0.000253655
											21.1	-0.00504	-0.0034
											21.15	-0.01025	-0.00677
											21.2	-0.01458	-0.00955
											21.25	-0.01768	-0.01151
											21.3	-0.01927	-0.0125
											21.35	-0.01925	-0.01242
											21.4	-0.01762	-0.01129
											21.45	-0.01454	-0.00924
											21.5	-0.01028	-0.00643
											21.55	-0.00523	-0.00312
											21.6	0.000170463	0.000403226
											21.65	0.00545	0.00382
											21.7	0.01016	0.00685
											21.75	0.01389	0.00922
											21.8	0.01633	0.01074
											21.85	0.01727	0.01128
											21.9	0.01665	0.0108
											21.95	0.01453	0.00935
											22	0.01111	0.00707
											22.05	0.00669	0.00416
											22.1	0.00167	0.000871485
											22.15	-0.00352	-0.0025
											22.2	-0.00842	-0.00566
											22.25	-0.01262	-0.00834
											22.3	-0.01575	-0.01031
											22.35	-0.01756	-0.0114
											22.4	-0.01789	-0.01153
											22.45	-0.01672	-0.01069
											22.5	-0.01418	-0.00896
											22.55	-0.01049	-0.0065
											22.6	-0.00598	-0.00353
											22.65	-0.00104	-0.000313648
											22.7	0.00389	0.00288
											22.75	0.00839	0.00576
											22.8	0.01206	0.00809
											22.85	0.01461	0.00966
											22.9	0.01581	0.01035
											22.95	0.01557	0.0101
											23	0.01393	0.00894
											23.05	0.01103	0.00698
											23.1	0.00713	0.00439
											23.15	0.00258	0.00141
											23.2	-0.00222	-0.00171
											23.25	-0.00685	-0.0047
											23.3	-0.01092	-0.00729
											23.35	-0.01408	-0.00926
											23.4	-0.01605	-0.01045
											23.45	-0.01668	-0.01076
											23.5	-0.01592	-0.01017
											23.55	-0.01384	-0.00873
											23.6	-0.01064	-0.00657
											23.65	-0.0066	-0.0039
											23.7	-0.00208	-0.000938217
											23.75	0.00254	0.00205
											23.8	0.00684	0.00481
											23.85	0.01047	0.00709
											23.9	0.0131	0.00871
											23.95	0.01452	0.00953
											24	0.01461	0.00949
											24.05	0.01337	0.00858
											24.1	0.01092	0.0069
											24.15	0.00748	0.0046
											24.2	0.00336	0.00188
											24.25	-0.0011	-0.00103
											24.3	-0.00549	-0.00385
											24.35	-0.00943	-0.00636
											24.4	-0.0126	-0.00834
											24.45	-0.01471	-0.00961
											24.5	-0.01559	-0.01008
											24.55	-0.01518	-0.0097
											24.6	-0.01351	-0.00851
											24.65	-0.01075	-0.00663
											24.7	-0.00713	-0.00422
											24.75	-0.00297	-0.00149
											24.8	0.00136	0.00132
											24.85	0.00548	0.00396
											24.9	0.00905	0.00621
											24.95	0.01174	0.00787
											25	0.01335	0.0088
											25.05	0.01372	0.00893
											25.1	0.01284	0.00825
											25.15	0.0108	0.00682
											25.2	0.00777	0.00477
											25.25	0.00402	0.00229
											25.3	-0.000115306	-0.000415732
											25.35	-0.00428	-0.0031
											25.4	-0.0081	-0.00554
											25.45	-0.01126	-0.00751
											25.5	-0.01349	-0.00886
											25.55	-0.0146	-0.00946
											25.6	-0.01449	-0.00927
											25.65	-0.01319	-0.00831
											25.7	-0.01081	-0.00667
											25.75	-0.00757	-0.00449
											25.8	-0.00375	-0.00197
											25.85	0.000316467	0.000669774
											25.9	0.00427	0.00321
											25.95	0.00777	0.00542
											26	0.01052	0.00711
											26.05	0.01227	0.00814
											26.1	0.0129	0.00843
											26.15	0.01234	0.00794
											26.2	0.01065	0.00674
											26.25	0.00799	0.00492
											26.3	0.00459	0.00265
											26.35	0.000749206	0.000128332
											26.4	-0.0032	-0.00243
											26.45	-0.00691	-0.00479
											26.5	-0.01006	-0.00676
											26.55	-0.01238	-0.00817
											26.6	-0.01367	-0.00889
											26.65	-0.01384	-0.00887
											26.7	-0.01286	-0.00812
											26.75	-0.01083	-0.0067
											26.8	-0.00794	-0.00474
											26.85	-0.00443	-0.00241
											26.9	-0.000611807	8.42532e-05
											26.95	0.00318	0.00252
											27	0.00661	0.00469
											27.05	0.00939	0.00641
											27.1	0.01128	0.00753
											27.15	0.01213	0.00795
											27.2	0.01185	0.00765
											27.25	0.01049	0.00665
											27.3	0.00817	0.00504
											27.35	0.00508	0.00297
											27.4	0.00152	0.00061696
											27.45	-0.00223	-0.00181
											27.5	-0.00582	-0.00411
											27.55	-0.00895	-0.00607
											27.6	-0.01135	-0.00753
											27.65	-0.01281	-0.00836
											27.7	-0.01321	-0.0085
											27.75	-0.01253	-0.00793
											27.8	-0.01082	-0.00671
											27.85	-0.00825	-0.00494
											27.9	-0.00502	-0.00279
											27.95	-0.00144	-0.000445764
											28	0.00218	0.0019
											28.05	0.00555	0.00403
											28.1	0.00835	0.00577
											28.15	0.01036	0.00696
											28.2	0.01139	0.00751
											28.25	0.01138	0.00737
											28.3	0.01031	0.00656
											28.35	0.0083	0.00514
											28.4	0.00551	0.00325
											28.45	0.0022	0.00106
											28.5	-0.00135	-0.00126
											28.55	-0.00482	-0.00348
											28.6	-0.00793	-0.00543
											28.65	-0.01039	-0.00694
											28.7	-0.01199	-0.00786
											28.75	-0.01261	-0.00814
											28.8	-0.0122	-0.00774
											28.85	-0.01078	-0.0067
											28.9	-0.0085	-0.00512
											28.95	-0.00555	-0.00314
											29	-0.00219	-0.000927929
											29.05	0.00128	0.00132
											29.1	0.00457	0.00341
											29.15	0.00738	0.00516
											29.2	0.00948	0.00642
											29.25	0.01069	0.00709
											29.3	0.01091	0.0071
											29.35	0.01011	0.00646
											29.4	0.00839	0.00522
											29.45	0.00588	0.00351
											29.5	0.00281	0.00146
											29.55	-0.000551528	-0.000743771
											29.6	-0.00391	-0.0029
											29.65	-0.00697	-0.00484
											29.7	-0.00948	-0.00638
											29.75	-0.01122	-0.00739
											29.8	-0.01203	-0.00779
											29.85	-0.01186	-0.00755
											29.9	-0.01071	-0.00669
											29.95	-0.00871	-0.00528
											30	-0.00601	-0.00345

## Sheet: Supplementary Figure 8.
	Supplementary Figure 8. GC-MS spectra from thioacidolysis analysis.
	Supplementary Figure 8a castor seed coats (epicarp)			Supplementary Figure 8b castor seed coats (endocarp)			Supplementary Figure 8c isolated lignin from castor seed coats (epicarp)			Supplementary Figure 8d isolated C-lignin from castor seed coats (endocarp)
	Retention time (min)	Intensity		Retention time (min)	Intensity		Retention time (min)	Intensity		Retention time (min)	Intensity
	6	24728		6	30696		6	27002		6	28800
	6.005	26960		6.005	28854		6.005	28577		6.005	25754
	6.01	24959		6.01	31135		6.01	27615		6.01	26186
	6.015	29056		6.015	33308		6.015	26235		6.015	22312
	6.02	28383		6.02	33333		6.02	29814		6.02	26843
	6.025	28570		6.025	31582		6.025	25759		6.025	26204
	6.03	26183		6.03	32454		6.03	29292		6.03	23202
	6.035	24251		6.035	29047		6.035	25408		6.035	24906
	6.04	29265		6.04	30557		6.04	25000		6.04	24864
	6.045	27259		6.045	31509		6.045	25820		6.045	25724
	6.05	28780		6.05	32200		6.05	25593		6.05	27626
	6.055	29942		6.055	29768		6.055	21911		6.055	23486
	6.06	29986		6.06	30051		6.06	24074		6.06	21677
	6.065	28282		6.065	31992		6.065	23985		6.065	24170
	6.07	29493		6.07	30373		6.07	22399		6.07	24946
	6.075	28117		6.075	29049		6.075	21333		6.075	25869
	6.08	25743		6.08	31888		6.08	21216		6.08	23809
	6.085	25809		6.085	33505		6.085	27728		6.085	24475
	6.09	26542		6.09	30227		6.09	22438		6.09	23571
	6.095	29183		6.095	33237		6.095	23478		6.095	24718
	6.1	28732		6.1	28831		6.1	23513		6.1	22283
	6.105	25424		6.105	27427		6.105	23953		6.105	25324
	6.11	28156		6.11	32994		6.11	21296		6.11	23750
	6.115	27907		6.115	30150		6.115	22809		6.115	25662
	6.12	24955		6.12	33031		6.12	23437		6.12	24139
	6.125	26364		6.125	31410		6.125	21645		6.125	23398
	6.13	23738		6.13	31915		6.13	21733		6.13	24033
	6.135	22912		6.135	30966		6.135	26486		6.135	20337
	6.14	22747		6.14	29076		6.14	23986		6.14	22850
	6.145	24336		6.145	31141		6.145	26420		6.145	25060
	6.15	25398		6.15	33692		6.15	24368		6.15	24696
	6.155	24234		6.155	26984		6.155	24468		6.155	25718
	6.16	23303		6.16	30180		6.16	27463		6.16	25583
	6.165	26226		6.165	34035		6.165	25378		6.165	23817
	6.17	22513		6.17	32536		6.17	26443		6.17	27455
	6.175	25256		6.175	30728		6.175	25354		6.175	26521
	6.18	25633		6.18	29376		6.18	25117		6.18	25766
	6.185	25614		6.185	28831		6.185	25850		6.185	20694
	6.19	27132		6.19	30195		6.19	23672		6.19	22206
	6.195	23820		6.195	30643		6.195	23862		6.195	23783
	6.2	24167		6.2	31266		6.2	21286		6.2	23462
	6.205	23324		6.205	28828		6.205	28356		6.205	26123
	6.21	28220		6.21	30462		6.21	23236		6.21	24274
	6.215	23845		6.215	28977		6.215	24258		6.215	22749
	6.22	25410		6.22	29503		6.22	25537		6.22	26493
	6.225	22928		6.225	28996		6.225	26544		6.225	26391
	6.23	23266		6.23	29361		6.23	25331		6.23	25710
	6.235	25700		6.235	30484		6.235	26557		6.235	25068
	6.24	22336		6.24	30780		6.24	28398		6.24	27133
	6.245	24120		6.245	32795		6.245	26605		6.245	26736
	6.25	24807		6.25	31895		6.25	26747		6.25	25881
	6.255	23897		6.255	33870		6.255	21508		6.255	26872
	6.26	23587		6.26	32631		6.26	23510		6.26	26805
	6.265	28607		6.265	31416		6.265	23564		6.265	23289
	6.27	26004		6.27	33231		6.27	25533		6.27	24899
	6.275	27452		6.275	32417		6.275	25723		6.275	21524
	6.28	28752		6.28	32075		6.28	25867		6.28	24565
	6.285	26604		6.285	31942		6.285	26954		6.285	24741
	6.29	31360		6.29	31729		6.29	27670		6.29	27177
	6.295	29028		6.295	31957		6.295	26162		6.295	29449
	6.3	29823		6.3	31651		6.3	26107		6.3	29451
	6.305	27413		6.305	30810		6.305	24665		6.305	25789
	6.31	28047		6.31	31451		6.31	21851		6.31	26335
	6.315	29033		6.315	31241		6.315	26952		6.315	23604
	6.32	30120		6.32	34942		6.32	23436		6.32	24277
	6.325	27853		6.325	32604		6.325	26440		6.325	25810
	6.33	25710		6.33	29883		6.33	30117		6.33	22723
	6.335	25705		6.335	29147		6.335	31331		6.335	22929
	6.34	26928		6.34	31085		6.34	35617		6.34	24775
	6.345	23749		6.345	30960		6.345	49471		6.345	25842
	6.35	20297		6.35	32940		6.35	64764		6.35	37502
	6.355	25123		6.355	30162		6.355	79907		6.355	51488
	6.36	31232		6.36	32047		6.36	85316		6.36	64527
	6.365	39119		6.365	39422		6.365	72989		6.365	75934
	6.37	50501		6.37	43798		6.37	59200		6.37	80425
	6.375	70595		6.375	55441		6.375	44169		6.375	79798
	6.38	80115		6.38	70658		6.38	34476		6.38	58931
	6.385	93576		6.385	83745		6.385	28830		6.385	44259
	6.39	87319		6.39	88329		6.39	24106		6.39	34692
	6.395	69536		6.395	84274		6.395	24407		6.395	25377
	6.4	53467		6.4	68093		6.4	23890		6.4	22857
	6.405	37594		6.405	52179		6.405	23119		6.405	20473
	6.41	29407		6.41	39241		6.41	24191		6.41	20440
	6.415	25259		6.415	37960		6.415	22793		6.415	19803
	6.42	22739		6.42	31330		6.42	21463		6.42	21022
	6.425	21456		6.425	29904		6.425	23356		6.425	21806
	6.43	23012		6.43	28340		6.43	22713		6.43	22914
	6.435	24584		6.435	28540		6.435	24527		6.435	24638
	6.44	21594		6.44	28760		6.44	22854		6.44	20676
	6.445	22879		6.445	26166		6.445	23706		6.445	21997
	6.45	22810		6.45	29803		6.45	20398		6.45	21725
	6.455	21937		6.455	27917		6.455	24703		6.455	22713
	6.46	24941		6.46	32594		6.46	30219		6.46	21241
	6.465	24555		6.465	34045		6.465	25587		6.465	20705
	6.47	24454		6.47	34191		6.47	26056		6.47	25310
	6.475	24669		6.475	33190		6.475	25760		6.475	26723
	6.48	28905		6.48	31345		6.48	28541		6.48	28305
	6.485	29403		6.485	38300		6.485	25861		6.485	28486
	6.49	31179		6.49	37340		6.49	30447		6.49	25595
	6.495	32787		6.495	35336		6.495	39482		6.495	29167
	6.5	29831		6.5	35088		6.5	54810		6.5	31319
	6.505	30563		6.505	33616		6.505	72513		6.505	40425
	6.51	25806		6.51	35536		6.51	81915		6.51	50978
	6.515	27618		6.515	31453		6.515	84743		6.515	71482
	6.52	24719		6.52	29732		6.52	76487		6.52	85294
	6.525	26185		6.525	29541		6.525	53847		6.525	85382
	6.53	27911		6.53	33920		6.53	42506		6.53	74674
	6.535	25097		6.535	33698		6.535	33020		6.535	60351
	6.54	25977		6.54	32448		6.54	26136		6.54	45590
	6.545	25890		6.545	31682		6.545	27347		6.545	34398
	6.55	25714		6.55	30585		6.55	24368		6.55	32078
	6.555	24427		6.555	29856		6.555	22631		6.555	25698
	6.56	25542		6.56	31825		6.56	23006		6.56	24697
	6.565	26379		6.565	26581		6.565	25073		6.565	26558
	6.57	24576		6.57	25859		6.57	28490		6.57	25254
	6.575	26108		6.575	26442		6.575	25924		6.575	22394
	6.58	24382		6.58	27118		6.58	25390		6.58	25772
	6.585	26647		6.585	28269		6.585	23816		6.585	26785
	6.59	24084		6.59	27703		6.59	25600		6.59	28070
	6.595	24387		6.595	26630		6.595	25404		6.595	27774
	6.6	26794		6.6	28616		6.6	29222		6.6	27420
	6.605	26370		6.605	26588		6.605	21322		6.605	24816
	6.61	25752		6.61	23314		6.61	21582		6.61	22694
	6.615	23415		6.615	26176		6.615	21427		6.615	24839
	6.62	24917		6.62	26712		6.62	23769		6.62	23925
	6.625	24049		6.625	25622		6.625	26948		6.625	24531
	6.63	24008		6.63	28499		6.63	23706		6.63	23009
	6.635	26250		6.635	25952		6.635	24570		6.635	21717
	6.64	23936		6.64	25032		6.64	24248		6.64	23387
	6.645	24137		6.645	26145		6.645	24372		6.645	25047
	6.65	26361		6.65	25572		6.65	21642		6.65	22433
	6.655	25538		6.655	26984		6.655	24746		6.655	21559
	6.66	23213		6.66	28041		6.66	23675		6.66	23839
	6.665	24466		6.665	26496		6.665	21775		6.665	23383
	6.67	21984		6.67	27179		6.67	21630		6.67	21766
	6.675	20900		6.675	28528		6.675	24651		6.675	24629
	6.68	25456		6.68	28693		6.68	23741		6.68	23428
	6.685	25868		6.685	27747		6.685	23429		6.685	23444
	6.69	26135		6.69	26317		6.69	20777		6.69	23514
	6.695	24520		6.695	27377		6.695	23193		6.695	21521
	6.7	24110		6.7	28547		6.7	21339		6.7	22948
	6.705	25306		6.705	28483		6.705	20960		6.705	24068
	6.71	26204		6.71	28567		6.71	24480		6.71	24777
	6.715	22699		6.715	27889		6.715	23557		6.715	23795
	6.72	23987		6.72	30921		6.72	26713		6.72	20058
	6.725	22771		6.725	29793		6.725	20868		6.725	23161
	6.73	26809		6.73	30428		6.73	27453		6.73	24018
	6.735	23852		6.735	27285		6.735	25585		6.735	22106
	6.74	22599		6.74	28771		6.74	24404		6.74	21252
	6.745	20408		6.745	25812		6.745	23382		6.745	19687
	6.75	21953		6.75	27630		6.75	22948		6.75	22716
	6.755	21511		6.755	26484		6.755	23850		6.755	23818
	6.76	22104		6.76	25257		6.76	24174		6.76	27439
	6.765	23793		6.765	29561		6.765	23979		6.765	26008
	6.77	20443		6.77	27887		6.77	22101		6.77	24664
	6.775	21757		6.775	28903		6.775	23350		6.775	27117
	6.78	21654		6.78	29740		6.78	20722		6.78	26287
	6.785	21320		6.785	28037		6.785	21017		6.785	28398
	6.79	23567		6.79	29055		6.79	19672		6.79	25646
	6.795	25461		6.795	27204		6.795	20520		6.795	26007
	6.8	22170		6.8	30630		6.8	21709		6.8	24209
	6.805	23021		6.805	27806		6.805	23303		6.805	24155
	6.81	22246		6.81	28600		6.81	23266		6.81	23960
	6.815	26838		6.815	28587		6.815	22078		6.815	23930
	6.82	21211		6.82	26846		6.82	24665		6.82	21609
	6.825	24057		6.825	25998		6.825	23241		6.825	22163
	6.83	21468		6.83	27530		6.83	23789		6.83	22512
	6.835	20051		6.835	26196		6.835	20866		6.835	22592
	6.84	24905		6.84	28633		6.84	23126		6.84	24119
	6.845	21159		6.845	27830		6.845	25977		6.845	24016
	6.85	22507		6.85	30367		6.85	21436		6.85	26282
	6.855	22501		6.855	28154		6.855	23244		6.855	26127
	6.86	23313		6.86	30442		6.86	22841		6.86	24418
	6.865	22720		6.865	30955		6.865	25922		6.865	22617
	6.87	22209		6.87	30657		6.87	22669		6.87	25318
	6.875	22579		6.875	28816		6.875	22957		6.875	23303
	6.88	24829		6.88	29029		6.88	24062		6.88	23232
	6.885	24908		6.885	29314		6.885	25105		6.885	22524
	6.89	22266		6.89	25436		6.89	26931		6.89	22339
	6.895	23712		6.895	29154		6.895	24108		6.895	20608
	6.9	20323		6.9	26008		6.9	22081		6.9	23815
	6.905	22783		6.905	26303		6.905	24720		6.905	25194
	6.91	22522		6.91	26565		6.91	28433		6.91	25256
	6.915	25474		6.915	27051		6.915	30065		6.915	23501
	6.92	22214		6.92	27168		6.92	32734		6.92	29900
	6.925	24338		6.925	27461		6.925	33057		6.925	33408
	6.93	24426		6.93	24803		6.93	32955		6.93	37844
	6.935	30993		6.935	26804		6.935	27078		6.935	37895
	6.94	33469		6.94	30316		6.94	28277		6.94	35372
	6.945	34273		6.945	34997		6.945	26659		6.945	32782
	6.95	37189		6.95	36955		6.95	24429		6.95	28724
	6.955	38830		6.955	40306		6.955	22611		6.955	25649
	6.96	34638		6.96	35506		6.96	25977		6.96	23402
	6.965	30088		6.965	32531		6.965	24052		6.965	23380
	6.97	27169		6.97	30669		6.97	18683		6.97	24089
	6.975	26455		6.975	29461		6.975	19900		6.975	24301
	6.98	27533		6.98	29461		6.98	20988		6.98	22148
	6.985	23301		6.985	25898		6.985	20139		6.985	23179
	6.99	23625		6.99	25233		6.99	23106		6.99	22951
	6.995	24242		6.995	27157		6.995	20945		6.995	23499
	7	22914		7	27500		7	22069		7	23553
	7.005	27516		7.005	28932		7.005	22219		7.005	21167
	7.01	27209		7.01	26103		7.01	21542		7.01	24068
	7.015	23919		7.015	27707		7.015	20914		7.015	22277
	7.02	25951		7.02	26739		7.02	23299		7.02	24580
	7.025	25163		7.025	24270		7.025	23843		7.025	20894
	7.03	27647		7.03	25235		7.03	23599		7.03	21086
	7.035	23025		7.035	25297		7.035	22640		7.035	22472
	7.04	24654		7.04	27339		7.04	23319		7.04	19761
	7.045	25068		7.045	26563		7.045	26068		7.045	21978
	7.05	23111		7.05	25173		7.05	24002		7.05	22497
	7.055	27784		7.055	25581		7.055	26545		7.055	21381
	7.06	26173		7.06	26463		7.06	26150		7.06	25543
	7.065	25765		7.065	25992		7.065	26231		7.065	19483
	7.07	25932		7.07	26707		7.07	24077		7.07	23738
	7.075	25308		7.075	28038		7.075	26151		7.075	25809
	7.08	27410		7.08	26870		7.08	23888		7.08	25522
	7.085	29065		7.085	27523		7.085	26526		7.085	25085
	7.09	26238		7.09	28285		7.09	25329		7.09	23388
	7.095	26688		7.095	27123		7.095	22408		7.095	23779
	7.1	28852		7.1	27456		7.1	22063		7.1	21127
	7.105	29568		7.105	27905		7.105	25098		7.105	23379
	7.11	28372		7.11	27115		7.11	23178		7.11	23940
	7.115	29313		7.115	26652		7.115	24730		7.115	22081
	7.12	27876		7.12	24340		7.12	26430		7.12	22056
	7.125	26322		7.125	27550		7.125	22874		7.125	25799
	7.13	28459		7.13	28686		7.13	21521		7.13	24843
	7.135	26467		7.135	28998		7.135	24772		7.135	18882
	7.14	25180		7.14	27273		7.14	24372		7.14	22505
	7.145	28030		7.145	27521		7.145	29106		7.145	23019
	7.15	25911		7.15	28027		7.15	39197		7.15	24215
	7.155	25120		7.155	25679		7.155	46734		7.155	24610
	7.16	27810		7.16	28161		7.16	54106		7.16	23574
	7.165	28056		7.165	30611		7.165	50789		7.165	27245
	7.17	33161		7.17	33799		7.17	44222		7.17	26064
	7.175	43619		7.175	39857		7.175	35968		7.175	28762
	7.18	56054		7.18	51830		7.18	35175		7.18	34907
	7.185	64644		7.185	66211		7.185	32653		7.185	33573
	7.19	64429		7.19	73217		7.19	32429		7.19	35624
	7.195	61713		7.195	74695		7.195	32579		7.195	33645
	7.2	49615		7.2	64568		7.2	31406		7.2	34894
	7.205	42920		7.205	57162		7.205	25242		7.205	28749
	7.21	38213		7.21	48966		7.21	24021		7.21	29820
	7.215	37570		7.215	45611		7.215	23524		7.215	26011
	7.22	34300		7.22	42669		7.22	22627		7.22	22656
	7.225	32429		7.225	39015		7.225	20575		7.225	22562
	7.23	31873		7.23	35993		7.23	22625		7.23	24921
	7.235	28790		7.235	35090		7.235	20450		7.235	23710
	7.24	30451		7.24	32770		7.24	21531		7.24	22148
	7.245	30779		7.245	33187		7.245	25346		7.245	25294
	7.25	27030		7.25	30187		7.25	21456		7.25	24017
	7.255	29087		7.255	30870		7.255	23953		7.255	27124
	7.26	26455		7.26	31950		7.26	23436		7.26	29421
	7.265	26939		7.265	31630		7.265	27400		7.265	33670
	7.27	36439		7.27	37879		7.27	23250		7.27	34605
	7.275	49319		7.275	40141		7.275	23445		7.275	36322
	7.28	70739		7.28	50087		7.28	25139		7.28	34595
	7.285	88710		7.285	63202		7.285	24080		7.285	30978
	7.29	95081		7.29	73041		7.29	24231		7.29	29383
	7.295	90702		7.295	76234		7.295	26371		7.295	27074
	7.3	72903		7.3	64857		7.3	30379		7.3	28560
	7.305	54831		7.305	54425		7.305	29484		7.305	31357
	7.31	41776		7.31	44961		7.31	30539		7.31	30356
	7.315	35057		7.315	36979		7.315	30662		7.315	30787
	7.32	33163		7.32	36325		7.32	29622		7.32	31518
	7.325	31930		7.325	38596		7.325	26860		7.325	29662
	7.33	33105		7.33	38848		7.33	22723		7.33	26669
	7.335	33650		7.335	37194		7.335	24013		7.335	25918
	7.34	32516		7.34	37557		7.34	22864		7.34	25367
	7.345	31078		7.345	40778		7.345	23415		7.345	24198
	7.35	31110		7.35	36910		7.35	19441		7.35	23981
	7.355	29650		7.355	35062		7.355	18852		7.355	24462
	7.36	26627		7.36	33960		7.36	19899		7.36	27344
	7.365	24473		7.365	33177		7.365	18246		7.365	23433
	7.37	22272		7.37	32195		7.37	21300		7.37	21814
	7.375	21306		7.375	31298		7.375	19937		7.375	24522
	7.38	23184		7.38	28588		7.38	19514		7.38	22579
	7.385	23867		7.385	31710		7.385	20007		7.385	22226
	7.39	22799		7.39	28741		7.39	20089		7.39	19475
	7.395	25115		7.395	30510		7.395	23562		7.395	19691
	7.4	21622		7.4	28431		7.4	22519		7.4	20788
	7.405	22333		7.405	27413		7.405	19489		7.405	20061
	7.41	20465		7.41	30716		7.41	21668		7.41	21723
	7.415	22762		7.415	27921		7.415	20802		7.415	21647
	7.42	23139		7.42	27070		7.42	20434		7.42	22115
	7.425	22075		7.425	29681		7.425	22309		7.425	20397
	7.43	22778		7.43	28062		7.43	19644		7.43	20730
	7.435	21943		7.435	28042		7.435	19756		7.435	21211
	7.44	18438		7.44	30920		7.44	20862		7.44	22465
	7.445	23444		7.445	29335		7.445	20627		7.445	21778
	7.45	18542		7.45	31220		7.45	21545		7.45	20444
	7.455	21532		7.455	31164		7.455	24309		7.455	23124
	7.46	23670		7.46	32049		7.46	19263		7.46	24702
	7.465	21791		7.465	33939		7.465	20409		7.465	23870
	7.47	17930		7.47	33068		7.47	21505		7.47	23971
	7.475	20638		7.475	30018		7.475	21183		7.475	22668
	7.48	24227		7.48	32415		7.48	20669		7.48	22123
	7.485	22016		7.485	33561		7.485	22985		7.485	23119
	7.49	21124		7.49	31410		7.49	22684		7.49	24750
	7.495	18978		7.495	32144		7.495	24287		7.495	22060
	7.5	23573		7.5	31916		7.5	23858		7.5	20844
	7.505	17790		7.505	29665		7.505	22075		7.505	24448
	7.51	19998		7.51	30262		7.51	22990		7.51	21538
	7.515	21284		7.515	31098		7.515	20647		7.515	19738
	7.52	22332		7.52	29579		7.52	22693		7.52	21343
	7.525	21048		7.525	27907		7.525	23554		7.525	21357
	7.53	18730		7.53	31126		7.53	24113		7.53	19922
	7.535	20555		7.535	33161		7.535	24163		7.535	23503
	7.54	21077		7.54	31318		7.54	23078		7.54	24663
	7.545	24955		7.545	32716		7.545	21797		7.545	22490
	7.55	24578		7.55	29762		7.55	24629		7.55	22842
	7.555	20926		7.555	30724		7.555	24038		7.555	21492
	7.56	26251		7.56	32226		7.56	25786		7.56	21339
	7.565	31275		7.565	32075		7.565	23681		7.565	20687
	7.57	38228		7.57	30588		7.57	22853		7.57	21040
	7.575	46418		7.575	31299		7.575	24793		7.575	17093
	7.58	52395		7.58	34164		7.58	22776		7.58	22156
	7.585	52056		7.585	33381		7.585	23586		7.585	20655
	7.59	44254		7.59	34910		7.59	23632		7.59	21539
	7.595	40487		7.595	34606		7.595	25727		7.595	21269
	7.6	35829		7.6	33252		7.6	26466		7.6	23998
	7.605	33519		7.605	31053		7.605	25851		7.605	20788
	7.61	28402		7.61	33920		7.61	25370		7.61	21908
	7.615	26539		7.615	31912		7.615	26339		7.615	21010
	7.62	26523		7.62	30087		7.62	24566		7.62	21497
	7.625	30267		7.625	29416		7.625	22822		7.625	21483
	7.63	27373		7.63	29787		7.63	25462		7.63	19644
	7.635	26033		7.635	31683		7.635	18579		7.635	19294
	7.64	28279		7.64	30737		7.64	22445		7.64	15998
	7.645	22523		7.645	30975		7.645	21480		7.645	20121
	7.65	22623		7.65	29901		7.65	22969		7.65	15904
	7.655	20913		7.655	28273		7.655	22513		7.655	18228
	7.66	20384		7.66	28104		7.66	24371		7.66	17685
	7.665	24630		7.665	25390		7.665	22383		7.665	19359
	7.67	20812		7.67	26746		7.67	24148		7.67	17726
	7.675	25585		7.675	27144		7.675	22409		7.675	21320
	7.68	24966		7.68	27923		7.68	21802		7.68	20488
	7.685	23332		7.685	27036		7.685	19553		7.685	18889
	7.69	21580		7.69	28635		7.69	21543		7.69	17630
	7.695	20454		7.695	29701		7.695	20361		7.695	18000
	7.7	21620		7.7	27051		7.7	20941		7.7	22620
	7.705	21707		7.705	27068		7.705	21637		7.705	22169
	7.71	24391		7.71	29072		7.71	24784		7.71	21137
	7.715	23213		7.715	29292		7.715	23115		7.715	20138
	7.72	26377		7.72	31351		7.72	23318		7.72	19551
	7.725	24486		7.725	31773		7.725	22049		7.725	19045
	7.73	21954		7.73	27104		7.73	21304		7.73	21786
	7.735	25107		7.735	31709		7.735	22159		7.735	23977
	7.74	23729		7.74	28678		7.74	20415		7.74	23879
	7.745	21980		7.745	29664		7.745	22876		7.745	24080
	7.75	22639		7.75	28738		7.75	22057		7.75	25034
	7.755	22195		7.755	28720		7.755	19642		7.755	24763
	7.76	23191		7.76	27908		7.76	21677		7.76	23011
	7.765	24366		7.765	28291		7.765	23393		7.765	22904
	7.77	20770		7.77	29127		7.77	22754		7.77	19840
	7.775	21490		7.775	27594		7.775	21612		7.775	25248
	7.78	24326		7.78	30817		7.78	23432		7.78	23407
	7.785	21978		7.785	22812		7.785	21620		7.785	25393
	7.79	20703		7.79	24766		7.79	21666		7.79	26740
	7.795	23305		7.795	26784		7.795	22507		7.795	25905
	7.8	21597		7.8	27820		7.8	22903		7.8	24606
	7.805	26142		7.805	26596		7.805	21079		7.805	25928
	7.81	22441		7.81	28450		7.81	21415		7.81	25387
	7.815	24786		7.815	27065		7.815	22869		7.815	23612
	7.82	23261		7.82	27399		7.82	24162		7.82	23170
	7.825	24539		7.825	28406		7.825	24100		7.825	24090
	7.83	25321		7.83	26228		7.83	22565		7.83	23472
	7.835	24307		7.835	27518		7.835	21562		7.835	24225
	7.84	25953		7.84	25862		7.84	23091		7.84	26672
	7.845	25756		7.845	26368		7.845	19514		7.845	25692
	7.85	25972		7.85	27003		7.85	19779		7.85	27639
	7.855	24404		7.855	21740		7.855	18277		7.855	23563
	7.86	26424		7.86	23187		7.86	23175		7.86	23985
	7.865	23438		7.865	24499		7.865	23178		7.865	22191
	7.87	24617		7.87	27841		7.87	23958		7.87	21417
	7.875	24988		7.875	23543		7.875	25027		7.875	23740
	7.88	22358		7.88	24806		7.88	21383		7.88	22598
	7.885	22468		7.885	25118		7.885	20713		7.885	23147
	7.89	24324		7.89	25231		7.89	19777		7.89	22540
	7.895	22606		7.895	26047		7.895	22364		7.895	22442
	7.9	23297		7.9	28916		7.9	19453		7.9	22098
	7.905	24015		7.905	29387		7.905	19809		7.905	20153
	7.91	22102		7.91	26597		7.91	19352		7.91	18495
	7.915	25679		7.915	28953		7.915	21827		7.915	21167
	7.92	25949		7.92	25724		7.92	19260		7.92	21145
	7.925	23521		7.925	27491		7.925	18226		7.925	20304
	7.93	22245		7.93	30537		7.93	20170		7.93	16793
	7.935	25230		7.935	25738		7.935	20339		7.935	20517
	7.94	25621		7.94	29431		7.94	18693		7.94	23446
	7.945	23515		7.945	26152		7.945	21574		7.945	21996
	7.95	23625		7.95	29822		7.95	20023		7.95	21919
	7.955	26134		7.955	29242		7.955	21114		7.955	20555
	7.96	26745		7.96	26341		7.96	18733		7.96	20290
	7.965	25229		7.965	28332		7.965	22311		7.965	21802
	7.97	23478		7.97	25105		7.97	22787		7.97	20900
	7.975	23491		7.975	27797		7.975	20765		7.975	20989
	7.98	26186		7.98	28105		7.98	24999		7.98	22564
	7.985	26137		7.985	29191		7.985	29718		7.985	20417
	7.99	23467		7.99	26775		7.99	26349		7.99	23685
	7.995	25451		7.995	28187		7.995	26331		7.995	22478
	8	26116		8	27442		8	27535		8	22504
	8.005	30588		8.005	27027		8.005	26383		8.005	20221
	8.01	33366		8.01	25798		8.01	25567		8.01	20283
	8.015	30356		8.015	27643		8.015	22996		8.015	22432
	8.02	31376		8.02	31091		8.02	18843		8.02	20782
	8.025	29123		8.025	29001		8.025	20864		8.025	19541
	8.03	30271		8.03	31212		8.03	25751		8.03	18684
	8.035	28257		8.035	28724		8.035	21577		8.035	22884
	8.04	24395		8.04	30413		8.04	23710		8.04	22158
	8.045	26968		8.045	30810		8.045	20251		8.045	23153
	8.05	26643		8.05	30333		8.05	23895		8.05	21794
	8.055	28803		8.055	29679		8.055	22150		8.055	23067
	8.06	28185		8.06	31439		8.06	21828		8.06	18799
	8.065	25438		8.065	27384		8.065	22176		8.065	22162
	8.07	25791		8.07	26009		8.07	18466		8.07	24314
	8.075	25815		8.075	22838		8.075	20964		8.075	20126
	8.08	26941		8.08	25252		8.08	22806		8.08	24271
	8.085	24813		8.085	27854		8.085	26108		8.085	23724
	8.09	25787		8.09	24557		8.09	22498		8.09	19806
	8.095	26308		8.095	24381		8.095	22679		8.095	23392
	8.1	26253		8.1	27029		8.1	20280		8.1	23241
	8.105	28994		8.105	25662		8.105	20500		8.105	24453
	8.11	28437		8.11	26304		8.11	20480		8.11	22674
	8.115	27019		8.115	25932		8.115	18650		8.115	20250
	8.12	25736		8.12	24743		8.12	20168		8.12	23303
	8.125	26105		8.125	25087		8.125	18702		8.125	23761
	8.13	24692		8.13	22933		8.13	18723		8.13	19878
	8.135	27585		8.135	25047		8.135	19800		8.135	22834
	8.14	27017		8.14	25443		8.14	22372		8.14	19998
	8.145	26678		8.145	24064		8.145	24679		8.145	22584
	8.15	27137		8.15	26763		8.15	23243		8.15	19721
	8.155	28176		8.155	25594		8.155	23950		8.155	20419
	8.16	26768		8.16	24525		8.16	22302		8.16	22795
	8.165	30003		8.165	24663		8.165	22692		8.165	21630
	8.17	24382		8.17	22301		8.17	22479		8.17	21505
	8.175	23315		8.175	28542		8.175	22213		8.175	21507
	8.18	24731		8.18	26791		8.18	22970		8.18	23977
	8.185	24349		8.185	28589		8.185	20677		8.185	25643
	8.19	25512		8.19	26564		8.19	20999		8.19	27837
	8.195	27540		8.195	26895		8.195	23852		8.195	23952
	8.2	24919		8.2	25582		8.2	22930		8.2	22334
	8.205	23358		8.205	25796		8.205	22093		8.205	24973
	8.21	23839		8.21	24645		8.21	22942		8.21	25454
	8.215	24398		8.215	25612		8.215	26794		8.215	24361
	8.22	23116		8.22	27150		8.22	26010		8.22	21939
	8.225	22439		8.225	26102		8.225	26124		8.225	24556
	8.23	22282		8.23	27317		8.23	22942		8.23	22257
	8.235	23761		8.235	24767		8.235	23340		8.235	20187
	8.24	23775		8.24	28373		8.24	23093		8.24	18699
	8.245	24004		8.245	25264		8.245	23323		8.245	23220
	8.25	27067		8.25	28392		8.25	22899		8.25	23165
	8.255	26496		8.255	27113		8.255	20275		8.255	23817
	8.26	23072		8.26	26782		8.26	20941		8.26	21277
	8.265	26009		8.265	28316		8.265	23213		8.265	21048
	8.27	26972		8.27	28743		8.27	20868		8.27	25620
	8.275	23976		8.275	27086		8.275	22239		8.275	22940
	8.28	25264		8.28	28771		8.28	22967		8.28	22397
	8.285	24469		8.285	24748		8.285	23733		8.285	20408
	8.29	23305		8.29	26622		8.29	23483		8.29	23528
	8.295	26174		8.295	26113		8.295	20286		8.295	18138
	8.3	25443		8.3	28258		8.3	23168		8.3	21692
	8.305	23505		8.305	27369		8.305	23440		8.305	23040
	8.31	23290		8.31	26637		8.31	22939		8.31	21197
	8.315	24974		8.315	26673		8.315	23695		8.315	17325
	8.32	26970		8.32	28245		8.32	20768		8.32	20399
	8.325	24132		8.325	25292		8.325	20195		8.325	18568
	8.33	25648		8.33	24925		8.33	20769		8.33	18041
	8.335	26762		8.335	27321		8.335	23330		8.335	20812
	8.34	28130		8.34	26765		8.34	22833		8.34	22571
	8.345	29255		8.345	27233		8.345	21620		8.345	21144
	8.35	26258		8.35	29934		8.35	21818		8.35	21202
	8.355	26682		8.355	26101		8.355	22796		8.355	20955
	8.36	25225		8.36	26388		8.36	21628		8.36	20075
	8.365	25917		8.365	27968		8.365	21851		8.365	18625
	8.37	24783		8.37	27328		8.37	23814		8.37	17507
	8.375	24649		8.375	27853		8.375	21813		8.375	16429
	8.38	25673		8.38	24692		8.38	22078		8.38	18172
	8.385	24314		8.385	26997		8.385	25110		8.385	18342
	8.39	25619		8.39	26045		8.39	27591		8.39	18663
	8.395	27504		8.395	27895		8.395	27387		8.395	21166
	8.4	23047		8.4	27157		8.4	31661		8.4	25417
	8.405	23539		8.405	27409		8.405	36592		8.405	29761
	8.41	28390		8.41	29723		8.41	39711		8.41	34747
	8.415	31330		8.415	30189		8.415	39817		8.415	34624
	8.42	36433		8.42	34200		8.42	34565		8.42	34475
	8.425	40229		8.425	36459		8.425	33579		8.425	36558
	8.43	44920		8.43	41872		8.43	26081		8.43	28928
	8.435	45705		8.435	48713		8.435	25804		8.435	30135
	8.44	46472		8.44	46162		8.44	24029		8.44	26399
	8.445	43476		8.445	45762		8.445	23139		8.445	19515
	8.45	38024		8.45	43090		8.45	23378		8.45	21464
	8.455	32345		8.455	37022		8.455	22907		8.455	19700
	8.46	27920		8.46	31301		8.46	24266		8.46	17496
	8.465	25494		8.465	28512		8.465	23857		8.465	19616
	8.47	26254		8.47	31464		8.47	22170		8.47	17714
	8.475	24379		8.475	29060		8.475	20060		8.475	12558
	8.48	22257		8.48	29021		8.48	17873		8.48	19341
	8.485	23385		8.485	27256		8.485	20791		8.485	18634
	8.49	23853		8.49	27931		8.49	22296		8.49	16545
	8.495	24222		8.495	29988		8.495	20358		8.495	17313
	8.5	22620		8.5	28259		8.5	23109		8.5	13588
	8.505	25714		8.505	27452		8.505	21335		8.505	17667
	8.51	25210		8.51	27378		8.51	24360		8.51	18985
	8.515	23314		8.515	28129		8.515	21167		8.515	20518
	8.52	22267		8.52	25673		8.52	21180		8.52	20388
	8.525	24270		8.525	26534		8.525	21958		8.525	19124
	8.53	24124		8.53	28667		8.53	27329		8.53	18175
	8.535	24701		8.535	28795		8.535	38757		8.535	20643
	8.54	25104		8.54	27558		8.54	50831		8.54	19649
	8.545	24768		8.545	27786		8.545	56960		8.545	16827
	8.55	24287		8.55	34249		8.55	65115		8.55	19138
	8.555	35302		8.555	36151		8.555	65952		8.555	17529
	8.56	52278		8.56	52767		8.56	58780		8.56	18922
	8.565	81683		8.565	79448		8.565	53167		8.565	17703
	8.57	107425		8.57	112636		8.57	44869		8.57	17254
	8.575	115072		8.575	130882		8.575	38312		8.575	15964
	8.58	110258		8.58	133988		8.58	37911		8.58	18536
	8.585	98857		8.585	124952		8.585	37337		8.585	19980
	8.59	83788		8.59	103883		8.59	34483		8.59	21603
	8.595	69803		8.595	88991		8.595	32983		8.595	20014
	8.6	61694		8.6	77344		8.6	31585		8.6	20689
	8.605	55724		8.605	65494		8.605	29418		8.605	19604
	8.61	47316		8.61	58438		8.61	27706		8.61	21845
	8.615	48991		8.615	52930		8.615	27370		8.615	24016
	8.62	44246		8.62	49081		8.62	26746		8.62	23486
	8.625	42536		8.625	47470		8.625	26987		8.625	20853
	8.63	39814		8.63	46198		8.63	30846		8.63	21453
	8.635	37860		8.635	44745		8.635	27860		8.635	20494
	8.64	36636		8.64	43368		8.64	27937		8.64	23032
	8.645	35406		8.645	42203		8.645	22224		8.645	19514
	8.65	34971		8.65	41082		8.65	26012		8.65	19996
	8.655	35191		8.655	39308		8.655	22836		8.655	21538
	8.66	30688		8.66	38255		8.66	24121		8.66	20693
	8.665	30423		8.665	36523		8.665	25866		8.665	22043
	8.67	33814		8.67	34856		8.67	24522		8.67	20416
	8.675	28944		8.675	34008		8.675	24785		8.675	22220
	8.68	30229		8.68	33377		8.68	22808		8.68	19614
	8.685	29861		8.685	36064		8.685	25830		8.685	19272
	8.69	28120		8.69	32826		8.69	22315		8.69	21313
	8.695	28715		8.695	34083		8.695	22739		8.695	21964
	8.7	25439		8.7	30749		8.7	22721		8.7	21662
	8.705	27401		8.705	31899		8.705	22810		8.705	21693
	8.71	24605		8.71	32036		8.71	25543		8.71	20852
	8.715	24219		8.715	32504		8.715	26201		8.715	19275
	8.72	25670		8.72	31149		8.72	27910		8.72	23660
	8.725	24882		8.725	33909		8.725	41538		8.725	25361
	8.73	26541		8.73	30170		8.73	53613		8.73	32999
	8.735	26490		8.735	30164		8.735	62825		8.735	38135
	8.74	28465		8.74	33259		8.74	63864		8.74	47875
	8.745	29021		8.745	34115		8.745	60686		8.745	58080
	8.75	36361		8.75	39046		8.75	55305		8.75	59286
	8.755	39344		8.755	46554		8.755	49503		8.755	58222
	8.76	47324		8.76	59112		8.76	46116		8.76	52575
	8.765	51601		8.765	63744		8.765	40830		8.765	49138
	8.77	51285		8.77	63896		8.77	38458		8.77	48156
	8.775	50750		8.775	62793		8.775	29686		8.775	41921
	8.78	48974		8.78	57434		8.78	28021		8.78	37916
	8.785	47492		8.785	50623		8.785	27593		8.785	35450
	8.79	46555		8.79	47994		8.79	23247		8.79	32905
	8.795	41612		8.795	43787		8.795	24700		8.795	28786
	8.8	35624		8.8	40431		8.8	23674		8.8	26492
	8.805	33470		8.805	37694		8.805	22061		8.805	27173
	8.81	31235		8.81	34306		8.81	22813		8.81	26922
	8.815	31236		8.815	30890		8.815	23719		8.815	22424
	8.82	27449		8.82	29943		8.82	18591		8.82	22560
	8.825	27029		8.825	31426		8.825	20064		8.825	23065
	8.83	23953		8.83	31272		8.83	22312		8.83	22522
	8.835	27720		8.835	31915		8.835	17672		8.835	23542
	8.84	27047		8.84	31495		8.84	17649		8.84	24659
	8.845	24616		8.845	32562		8.845	20530		8.845	20659
	8.85	26588		8.85	31005		8.85	23876		8.85	17654
	8.855	28278		8.855	27881		8.855	22402		8.855	22824
	8.86	27178		8.86	28647		8.86	18167		8.86	18439
	8.865	26322		8.865	29513		8.865	19794		8.865	20908
	8.87	24220		8.87	27442		8.87	20643		8.87	18760
	8.875	23401		8.875	27947		8.875	20783		8.875	18416
	8.88	21247		8.88	26819		8.88	23135		8.88	16732
	8.885	23234		8.885	29341		8.885	20544		8.885	18452
	8.89	25294		8.89	29658		8.89	22792		8.89	16723
	8.895	25172		8.895	27256		8.895	21416		8.895	19466
	8.9	26056		8.9	28217		8.9	20028		8.9	17863
	8.905	25469		8.905	28785		8.905	20145		8.905	21248
	8.91	24135		8.91	22535		8.91	21213		8.91	21168
	8.915	24290		8.915	26356		8.915	22593		8.915	23363
	8.92	28049		8.92	26363		8.92	23333		8.92	22237
	8.925	26455		8.925	25758		8.925	24779		8.925	21440
	8.93	25969		8.93	25221		8.93	25250		8.93	22288
	8.935	28253		8.935	23869		8.935	26622		8.935	22051
	8.94	33637		8.94	28168		8.94	26215		8.94	22591
	8.945	39205		8.945	33578		8.945	21405		8.945	23071
	8.95	45752		8.95	40057		8.95	20949		8.95	23820
	8.955	43753		8.955	45152		8.955	24818		8.955	22844
	8.96	46839		8.96	46666		8.96	23199		8.96	21170
	8.965	38285		8.965	40815		8.965	22629		8.965	23500
	8.97	31067		8.97	35327		8.97	23513		8.97	21167
	8.975	28957		8.975	30448		8.975	19899		8.975	18298
	8.98	30196		8.98	29731		8.98	20141		8.98	19890
	8.985	25267		8.985	30105		8.985	23202		8.985	19984
	8.99	24719		8.99	25727		8.99	24909		8.99	17983
	8.995	24880		8.995	27143		8.995	25144		8.995	17704
	9	21725		9	29060		9	23725		9	19025
	9.005	21687		9.005	28191		9.005	21462		9.005	19940
	9.01	21330		9.01	28585		9.01	18510		9.01	20715
	9.015	20537		9.015	26944		9.015	22952		9.015	19051
	9.02	22330		9.02	26292		9.02	21247		9.02	19258
	9.025	22080		9.025	25425		9.025	20784		9.025	18949
	9.03	21010		9.03	24637		9.03	21378		9.03	17862
	9.035	20553		9.035	24443		9.035	21458		9.035	16981
	9.04	23994		9.04	24814		9.04	20476		9.04	19780
	9.045	24447		9.045	24595		9.045	21692		9.045	16903
	9.05	22865		9.05	27061		9.05	23468		9.05	20236
	9.055	22072		9.055	28012		9.055	22037		9.055	23524
	9.06	23001		9.06	29208		9.06	21193		9.06	19015
	9.065	22246		9.065	26667		9.065	22541		9.065	19716
	9.07	20475		9.07	27581		9.07	20467		9.07	18515
	9.075	23979		9.075	26598		9.075	21688		9.075	21275
	9.08	24420		9.08	24787		9.08	19488		9.08	17413
	9.085	23599		9.085	26511		9.085	24854		9.085	18311
	9.09	23860		9.09	28367		9.09	24472		9.09	17352
	9.095	24210		9.095	25442		9.095	23061		9.095	19004
	9.1	27918		9.1	26891		9.1	25595		9.1	21835
	9.105	28274		9.105	27225		9.105	24349		9.105	22750
	9.11	26626		9.11	27402		9.11	26924		9.11	21801
	9.115	22852		9.115	28165		9.115	24155		9.115	24859
	9.12	25158		9.12	28374		9.12	21776		9.12	23254
	9.125	24463		9.125	30525		9.125	21686		9.125	20826
	9.13	23704		9.13	30306		9.13	21081		9.13	21788
	9.135	25388		9.135	31815		9.135	24020		9.135	20165
	9.14	24675		9.14	28658		9.14	24816		9.14	20264
	9.145	21609		9.145	28017		9.145	22807		9.145	19925
	9.15	23554		9.15	25794		9.15	22279		9.15	19789
	9.155	22206		9.155	26603		9.155	22131		9.155	21759
	9.16	21302		9.16	28145		9.16	24592		9.16	17299
	9.165	22666		9.165	29762		9.165	21627		9.165	18523
	9.17	23546		9.17	27958		9.17	22569		9.17	22363
	9.175	21989		9.175	25296		9.175	23128		9.175	21003
	9.18	22483		9.18	23522		9.18	23279		9.18	21635
	9.185	19927		9.185	24049		9.185	18987		9.185	19799
	9.19	22092		9.19	27562		9.19	21713		9.19	19054
	9.195	21722		9.195	27194		9.195	22735		9.195	21558
	9.2	23153		9.2	26885		9.2	21676		9.2	21390
	9.205	21863		9.205	27701		9.205	23023		9.205	21457
	9.21	22610		9.21	27404		9.21	23836		9.21	21132
	9.215	22132		9.215	28510		9.215	23985		9.215	21868
	9.22	22003		9.22	26004		9.22	25398		9.22	21456
	9.225	23340		9.225	27842		9.225	25496		9.225	21830
	9.23	23512		9.23	22247		9.23	31197		9.23	19235
	9.235	27636		9.235	27249		9.235	28522		9.235	23515
	9.24	31078		9.24	28640		9.24	31209		9.24	25590
	9.245	37297		9.245	37916		9.245	26917		9.245	25868
	9.25	42337		9.25	41735		9.25	24514		9.25	25968
	9.255	46604		9.255	46425		9.255	24959		9.255	22556
	9.26	44700		9.26	49834		9.26	23160		9.26	25686
	9.265	37101		9.265	44814		9.265	24173		9.265	23505
	9.27	34799		9.27	40888		9.27	22681		9.27	23482
	9.275	30969		9.275	38669		9.275	20981		9.275	22763
	9.28	27831		9.28	35687		9.28	24823		9.28	24385
	9.285	26242		9.285	30967		9.285	31767		9.285	23347
	9.29	27855		9.29	28484		9.29	46463		9.29	21576
	9.295	29082		9.295	29125		9.295	73564		9.295	24444
	9.3	38871		9.3	33826		9.3	90100		9.3	26001
	9.305	69755		9.305	50328		9.305	101234		9.305	34500
	9.31	135066		9.31	93332		9.31	106648		9.31	43564
	9.315	229886		9.315	183689		9.315	90800		9.315	49635
	9.32	331791		9.32	294481		9.32	72845		9.32	51884
	9.325	383665		9.325	373752		9.325	54019		9.325	53078
	9.33	374084		9.33	410891		9.33	44602		9.33	47937
	9.335	299891		9.335	361458		9.335	33007		9.335	44119
	9.34	212543		9.34	267843		9.34	30723		9.34	40604
	9.345	138475		9.345	182452		9.345	26504		9.345	36257
	9.35	92994		9.35	121744		9.35	26413		9.35	31765
	9.355	67687		9.355	84980		9.355	28127		9.355	31903
	9.36	55075		9.36	68603		9.36	26987		9.36	29932
	9.365	46019		9.365	53956		9.365	26283		9.365	29477
	9.37	39379		9.37	49313		9.37	24418		9.37	28566
	9.375	36610		9.375	44925		9.375	22516		9.375	29827
	9.38	33979		9.38	45445		9.38	25643		9.38	29685
	9.385	34919		9.385	40736		9.385	23139		9.385	28733
	9.39	31652		9.39	41789		9.39	23600		9.39	26186
	9.395	33981		9.395	37357		9.395	19834		9.395	26156
	9.4	29746		9.4	34300		9.4	21149		9.4	26616
	9.405	31895		9.405	34568		9.405	21546		9.405	27609
	9.41	31885		9.41	35553		9.41	21393		9.41	24463
[truncated: 5,117 more rows]

## Sheet: Supplementary Figure 10.
	Supplementary Figure 7. The molecular weight distribution of C-lignin oily product obtained from catalytic hydrogenolysis of C-lignin with different catalysts
[truncated: 3,603 more rows]

[truncated: 7 more sheets: Supplementary Figure 12. , Supplementary Figure 13., Supplementary Figure 15., Supplementary Figure 16., Supplementary Figure 18., Supplementary Figure 19., Supplementary Figure 20.]
